# Supplementary material for: Alterations of gut microbiota and short-chain fatty acids induced by Balantidium polyvacuolum in the hindgut of Xenocyprinae fishes providing new insights into the relationship among protozoa, gut microbiota and host
Source: Front Microbiol. 2023 Nov 21;14:1295456. doi: 10.3389/fmicb.2023.1295456 (PMC10702975; doi:10.3389/fmicb.2023.1295456)
Supplement: Supplementary file 1 [file Table_1.XLSX]

## Sheet: Table S1
Table S1. Phylum information about the four groups.
	Xd+	Xd-	Xa+	Xa-
p__Acidobacteriota	0.0529116	0.0307496	0.0291793	0.00947336
p__Actinobacteriota	0.178697	0.171271	0.10031	0.0466536
p__Armatimonadota	0.000583816	0.000582379	0.000773629	0.000557933
p__Bacteroidota	0.00258835	0.00176008	0.0283395	0.0286099
p__Bdellovibrionota	0.00287882	0.00326563	0.0018176	0.00119639
p__Caldatribacteriota	8.62783e-06	0	0	0
p__Calditrichota	0	0	3.73873e-05	0
p__Campilobacterota	0.000117914	1.72557e-05	0.000877163	1.72557e-05
p__Chloroflexi	0.0692412	0.0561068	0.0489428	0.0191883
p__Cyanobacteria	0.100747	0.106183	0.0501478	0.0306748
p__Dadabacteria	7.47745e-05	4.74531e-05	0.000143797	0
p__Deferrisomatota	0.000247331	0.00022001	4.8891e-05	0
p__Deinococcota	2.58835e-05	0	2.87594e-06	0
p__Dependentiae	0.000882915	0.00100514	0.000721862	0.000557933
p__Desulfobacterota	0.0151677	0.0129504	0.00734228	0.00230651
p__Elusimicrobiota	0.000103534	8.19644e-05	9.49061e-05	0
p__Entotheonellaeota	2.01316e-05	2.15696e-05	0.000155301	0.000385376
p__FCPU426	0	4.31391e-06	1.72557e-05	0
p__Fibrobacterota	0.00151275	0.000858469	0.000586692	0
p__Firmicutes	0.323075	0.412566	0.319854	0.391974
p__Fusobacteriota	0.0204595	0.00141928	0.116289	0.00312327
p__Gemmatimonadota	0.000276091	0.000258835	0.000891542	0.002295
p__Halanaerobiaeota	0.000140921	6.03948e-05	4.8891e-05	0
p__Hydrogenedentes	2.30075e-05	1.29417e-05	0.000307726	0
p__Latescibacterota	0.000115038	0.000107848	0.000698854	0.000782257
p__MBNT15	0.00071611	0.000711796	0.000497538	0
p__Margulisbacteria	2.87594e-05	1.72557e-05	5.75189e-06	0
p__Methylomirabilota	0.000572313	0.00031923	0.000877163	0.000385376
p__Modulibacteria	2.87594e-06	0	0	0
p__Myxococcota	0.0109085	0.00597046	0.00757811	0.00224324
p__NB1-j	0.00113312	0.000603948	0.000649963	0.00012079
p__NKB15	1.72557e-05	2.58835e-05	8.62783e-06	0
p__Nitrospinota	0.000690226	0.000776505	0.000474531	0
p__Nitrospirota	0.00194701	0.00416724	0.0012913	0.000350865
p__Patescibacteria	0.00109573	0.00113456	0.00165942	0.00266312
p__Planctomycetota	0.0171004	0.0155517	0.010989	0.0197232
p__Proteobacteria	0.178838	0.155944	0.254924	0.405531
p__RCP2-54	8.34024e-05	6.90226e-05	0.000109286	4.60151e-05
p__SAR324_cladeMarine_group_B	0.00189812	0.00121221	0.00111587	0.000368121
p__Schekmanbacteria	2.58835e-05	8.62783e-06	2.87594e-06	0
p__Spirochaetota	0.000126542	3.01974e-05	0.000192688	8.62783e-05
p__Sumerlaeota	0.000362369	0.000181184	0.000296222	0.000126542
p__Sva0485	0.00104684	0.000974945	0.00134882	0.000166805
p__Synergistota	0	0	2.87594e-06	0
p__TA06	0	0	0.000132293	0
p__Verrucomicrobiota	0.00941871	0.00896	0.00848116	0.0294669
p__WPS-2	1.15038e-05	3.88252e-05	0.000422764	0.00012079
p__WS2	5.1767e-05	3.01974e-05	2.87594e-06	0
p__WS4	7.18986e-05	3.45113e-05	4.31391e-05	0
p__unclassified_k__norank_d__Bacteria	0.00395442	0.0036884	0.00126542	0.000805264

## Sheet: Table S2
Table S2. Genus information about the four groups.
	Xd+	Xd-	Xa+	Xa-
g__1174-901-12	2.87594e-06	1.72557e-05	0	0
g__1921-2	0	0	8.62783e-06	0
g__1921-3	0	4.31391e-06	0.000224324	0.000316354
g__1959-1	2.01316e-05	4.31391e-05	8.34024e-05	2.30075e-05
g__966-1	4.31391e-05	3.01974e-05	0.000115038	0
g__AAP99	0	0	6.61467e-05	0
g__ADurb.Bin063-1	0.000138045	9.05922e-05	0.000158177	0.000828272
g__AKYG587	2.01316e-05	2.15696e-05	5.46429e-05	0
g__Acetanaerobacterium	1.43797e-05	2.15696e-05	1.43797e-05	0
g__Acetitomaculum	5.75189e-06	2.15696e-05	0	0
g__Acetivibrio	0.000299098	0.000306288	0.000115038	1.72557e-05
g__Acetobacterium	2.01316e-05	5.60809e-05	3.45113e-05	0
g__Acetobacteroides	2.87594e-06	0	1.15038e-05	0
g__Acetonema	2.01316e-05	0	0	0
g__Achromobacter	0.0012079	0.00165654	0.0650366	0.161082
g__Acidaminobacter	8.62783e-06	0	1.43797e-05	0.00012079
g__Acidibacillus	2.87594e-05	1.72557e-05	2.58835e-05	0
g__Acidibacter	0.000115038	6.03948e-05	0.000178308	0.000253083
g__Acidiphilium	0	0	0	1.72557e-05
g__Acidocella	2.01316e-05	0	0	0
g__Acidothermus	8.34024e-05	4.74531e-05	0.000790884	0.000885791
g__Acidovorax	2.30075e-05	8.62783e-06	0.000218572	0
g__Acinetobacter	0.000327858	0.00150124	0.0139915	0.0157717
g__Actibacter	3.73873e-05	2.58835e-05	3.73873e-05	0
g__Actinoallomurus	0.000169681	0.000163929	4.31391e-05	0
g__Actinoalloteichus	5.75189e-06	2.58835e-05	2.87594e-06	0
g__Actinocorallia	5.75189e-05	3.45113e-05	0.000152425	0
g__Actinomadura	0.000109286	8.62783e-05	8.62783e-05	8.62783e-05
g__Actinomyces	8.62783e-06	4.31391e-06	0.000276091	0.000402632
g__Actinomycetospora	0.0006097	0.000379625	0.000195564	0.000431391
g__Actinophytocola	8.62783e-06	0	0	3.45113e-05
g__Actinoplanes	5.75189e-05	3.45113e-05	5.75189e-06	0
g__Actinopolymorpha	8.62783e-06	2.58835e-05	0	0
g__Actinospica	1.15038e-05	1.29417e-05	9.20302e-05	9.77821e-05
g__Acuticoccus	5.75189e-06	1.29417e-05	8.62783e-06	0
g__Adhaeribacter	2.87594e-06	0	0.000138045	0
g__Aeribacillus	1.43797e-05	4.31391e-06	6.32708e-05	0
g__Aerococcus	0	0	2.58835e-05	0
g__Aeromicrobium	5.75189e-06	0	0	0
g__Aeromonas	9.49061e-05	0.000129417	0.00377899	0.000926054
g__Aerosphaera	0	8.62783e-06	0	0
g__Aetherobacter	0.000681599	0.000474531	0.000270339	0
g__Afifella	0	0	0.000123666	1.15038e-05
g__Agaricicola	0	2.15696e-05	0	0
g__Agathobacter	2.58835e-05	1.72557e-05	5.75189e-06	7.47745e-05
g__Agromyces	0.000796636	0.000491786	0.000454399	8.05264e-05
g__Ahniella	1.43797e-05	1.72557e-05	0.000721862	0.00100083
g__Algoriphagus	5.75189e-06	0	0	0
g__Alicyclobacillus	0.000155301	0.000181184	5.1767e-05	5.75189e-05
g__Aliihoeflea	2.87594e-06	0	0	0
g__Aliterella	2.87594e-06	0	0	0
g__Alkalibacter	5.75189e-06	0	0	0
g__Alkalibaculum	5.75189e-06	2.15696e-05	5.75189e-06	0
g__Alkaliphilus	4.31391e-05	4.74531e-05	2.58835e-05	0
g__Allocatelliglobosispora	5.46429e-05	5.60809e-05	2.58835e-05	0
g__Alloprevotella	0	0	2.87594e-06	0
g__Allorhizobium-Neorhizobium-Pararhizobium-Rhizobium	0.00147823	0.000858469	0.000486034	4.60151e-05
g__Alsobacter	0.000115038	9.05922e-05	0.000221448	1.72557e-05
g__Altererythrobacter	6.90226e-05	1.29417e-05	6.32708e-05	0
g__Amaricoccus	0.000146673	0.000107848	0.000465903	0.000230075
g__Aminobacter	2.87594e-06	0	0	0
g__Ammoniibacillus	1.43797e-05	2.58835e-05	5.75189e-06	2.30075e-05
g__Ammoniphilus	0.000204192	0.000215696	0.000324982	4.60151e-05
g__Amnipila	7.18986e-05	4.74531e-05	8.62783e-06	0
g__Amycolatopsis	3.16354e-05	3.45113e-05	0.000221448	0
g__Anaerobacter	1.15038e-05	4.31391e-06	0	0
g__Anaerobacterium	0.00073049	0.000504728	0.000221448	0.000132293
g__Anaerococcus	0	0	4.31391e-05	0
g__Anaerocolumna	0.000805264	0.000521984	0.000267463	0.000293346
g__Anaerofustis	2.87594e-06	8.62783e-06	8.62783e-06	0
g__Anaerolinea	5.75189e-05	3.01974e-05	2.01316e-05	0
g__Anaeromusa-Anaeroarcus	2.30075e-05	1.72557e-05	5.75189e-06	0
g__Anaeromyxobacter	0.00107273	0.000655715	0.000589568	0
g__Anaeroplasma	0	0	2.87594e-06	0
g__Anaerosalibacter	5.75189e-06	1.29417e-05	5.75189e-06	0
g__Anaerosinus	0.000865659	0.000647087	0.000540677	0.000327858
g__Anaerospora	4.60151e-05	4.74531e-05	1.15038e-05	0
g__Anaerosporobacter	0.000143797	5.60809e-05	7.18986e-05	0.000138045
g__Anaerosporomusa	2.87594e-06	2.15696e-05	2.87594e-06	0
g__Anaerostignum	1.15038e-05	8.62783e-06	5.75189e-06	0
g__Anaerostipes	2.87594e-06	1.29417e-05	2.87594e-06	0
g__Anaerotruncus	0	8.62783e-06	0	0
g__Anaerovorax	0.000681599	0.000603948	0.000267463	4.60151e-05
g__Aneurinibacillus	6.03948e-05	0.000125104	1.72557e-05	1.15038e-05
g__Angustibacter	5.46429e-05	1.72557e-05	2.01316e-05	0
g__Annamia_HOs24	0	0	0	5.75189e-05
g__Anoxybacillus	1.43797e-05	8.62783e-06	1.43797e-05	0
g__Aphanizomenon_NIES81	6.32708e-05	5.60809e-05	6.90226e-05	0
g__Aquabacterium	0	8.62783e-06	0.000336485	0.000155301
g__Aquicella	0.000342237	0.000349427	0.000138045	0.000299098
g__Aquisphaera	0.000336485	0.000345113	0.000399756	0.000149549
g__Archangium	0.00218572	0.000457275	0.00127117	3.45113e-05
g__Arenimonas	0.000100658	0.000125104	0.000146673	0.000161053
g__Armatimonas	0	0	0	5.75189e-06
g__Arsenicicoccus	5.75189e-06	0	0	0
g__Arthrobacter	0.000347989	0.000504728	0.000324982	0
g__Arthronema_SAG_12.89	2.87594e-06	0	0	0
g__Atopobium	0	1.72557e-05	0	0
g__Atopococcus	0	4.31391e-06	0	0
g__Aurantimicrobium	0.000152425	0.00019844	0.000126542	0
g__Aurantisolimonas	0	8.62783e-06	5.75189e-06	0.000155301
g__Aureibacillus	1.72557e-05	8.62783e-06	5.75189e-06	0
g__Aureimonas	0.000100658	0.000146673	2.58835e-05	1.72557e-05
g__Azohydromonas	2.87594e-06	0	2.87594e-06	0
g__Azospira	6.61467e-05	5.60809e-05	0.000126542	9.77821e-05
g__Azospirillum	2.58835e-05	4.31391e-06	0.000135169	0
g__BBMC-4	0.0014351	0.000828272	0.000543553	0
g__BD1-7_clade	0.000117914	4.31391e-05	0.000169681	0.000138045
g__BacC-u-018	0	4.31391e-06	0	0
g__Bacillus	0.0187943	0.024063	0.0154726	0.00900745
g__Bacteriovorax	2.87594e-06	4.31391e-06	1.15038e-05	6.90226e-05
g__Baia	4.02632e-05	7.33366e-05	4.31391e-05	4.02632e-05
g__Bauldia	0.000477407	0.000228637	0.000158177	0
g__Bdellovibrio	0.000103534	0.000155301	0.000247331	6.32708e-05
g__Beutenbergia	5.75189e-06	8.62783e-06	0	0
g__Bhargavaea	2.87594e-06	8.62783e-06	0	0
g__Bifidobacterium	4.31391e-05	0.00106985	8.62783e-06	5.75189e-06
g__Blastocatella	0	0	0	0.000368121
g__Blastochloris	6.61467e-05	3.01974e-05	0	0
g__Blastococcus	0.000463027	0.000306288	0.000664343	0.000247331
g__Blastopirellula	0.000690226	0.000733366	0.000494662	0.00082252
g__Blautia	2.01316e-05	0.000116476	5.75189e-06	0
g__Bosea	0.000831148	0.000487472	0.000264587	0.00021282
g__Brachybacterium	1.15038e-05	0.000125104	1.15038e-05	0
g__Bradyrhizobium	0.00430529	0.00223892	0.00125104	0.000189812
g__Branchiibius	0	0	1.15038e-05	2.30075e-05
g__Brassicibacter	8.62783e-06	0	5.75189e-06	0
g__Brevibacillus	0.00091455	0.000940433	0.000477407	1.15038e-05
g__Brevibacterium	1.43797e-05	3.01974e-05	2.87594e-06	0
g__Brevifollis	0	0	0	6.32708e-05
g__Brevundimonas	2.01316e-05	5.1767e-05	0.000132293	0
g__Brochothrix	0	4.31391e-06	1.43797e-05	0
g__Brooklawnia	8.62783e-06	8.62783e-06	1.43797e-05	0
g__Bryobacter	4.60151e-05	3.01974e-05	0.000209944	0.000316354
g__Burkholderia-Caballeronia-Paraburkholderia	2.30075e-05	1.72557e-05	0.000253083	0.000189812
g__Byssovorax	0	4.31391e-06	0	0
g__Bythopirellula	0	8.62783e-06	8.62783e-06	0
g__CAG-352	8.62783e-06	0	0	0
g__CI75cm.2.12	0	8.62783e-06	5.46429e-05	0
g__CL500-29_marine_group	0.00109861	0.000849841	0.000546429	0.00140921
g__CL500-3	2.87594e-06	0	1.15038e-05	0.00148974
g__Caedibacter	2.87594e-06	0	0	0
g__Caldalkalibacillus	2.87594e-05	2.15696e-05	1.72557e-05	0
g__Caldibacillus	3.16354e-05	0	1.72557e-05	0.000299098
g__Caldicoprobacter	0.000149549	7.33366e-05	8.62783e-06	0
g__Caldinitratiruptor	1.15038e-05	0	0	0
g__Calditerricola	2.87594e-06	0	0	0
g__Calorithrix	0	0	2.58835e-05	0
g__Calothrix_PCC-6303	2.30075e-05	0	0	0
g__Camelimonas	3.16354e-05	2.15696e-05	0	0
g__Candidatus_Accumulibacter	2.01316e-05	4.31391e-06	0.000267463	1.72557e-05
g__Candidatus_Alysiosphaera	0.0003825	0.000155301	0.000509042	0.000621204
g__Candidatus_Amoebophilus	1.15038e-05	4.31391e-06	8.62783e-06	0
g__Candidatus_Anammoximicrobium	0.000109286	7.76505e-05	4.8891e-05	0
g__Candidatus_Arthromitus	8.62783e-06	0	0	0
g__Candidatus_Bacilloplasma	0.000207068	0.000133731	0.000276091	0
g__Candidatus_Bealeia	0	0	2.87594e-06	0.00021282
g__Candidatus_Berkiella	0.000109286	0.000159615	6.61467e-05	0.000247331
g__Candidatus_Caldatribacterium	8.62783e-06	0	0	0
g__Candidatus_Captivus	2.87594e-06	0	0	0
g__Candidatus_Chloroploca	2.87594e-06	0	0	0
g__Candidatus_Chlorothrix	2.87594e-06	0	0.00215408	9.20302e-05
g__Candidatus_Competibacter	0.000287594	0.000211382	0.00119064	0.000316354
g__Candidatus_Contubernalis	0	0	5.75189e-06	0
g__Candidatus_Electronema	0	0	0	8.05264e-05
g__Candidatus_Entotheonella	5.75189e-06	4.31391e-06	8.62783e-06	0
g__Candidatus_Jidaibacter	2.87594e-06	0	0	0
g__Candidatus_Koribacter	5.75189e-06	0	3.16354e-05	5.75189e-06
g__Candidatus_Liberibacter	2.87594e-06	0	0	0
g__Candidatus_Lumbricincola	0	4.31391e-06	0	0
g__Candidatus_Megaira	4.60151e-05	2.58835e-05	6.90226e-05	0
g__Candidatus_Methylomirabilis	2.87594e-06	0	0	0
g__Candidatus_Methylopumilus	2.87594e-06	0	0	0
g__Candidatus_Methylospira	0.000264587	0.000129417	0.000152425	0
g__Candidatus_Microthrix	2.87594e-06	1.29417e-05	0	0
g__Candidatus_Nostocoida	2.87594e-06	0	2.87594e-06	0
g__Candidatus_Omnitrophus	6.61467e-05	4.74531e-05	3.73873e-05	0
g__Candidatus_Ovatusbacter	3.45113e-05	2.58835e-05	0	8.05264e-05
g__Candidatus_Paracaedibacter	2.87594e-05	2.58835e-05	1.15038e-05	0.000316354
g__Candidatus_Protochlamydia	0.000149549	0.000202754	7.47745e-05	0.000241579
g__Candidatus_Rhabdochlamydia	0	4.31391e-06	0	0
g__Candidatus_Saccharimonas	0	0	0	2.30075e-05
g__Candidatus_Soleaferrea	2.58835e-05	4.74531e-05	8.62783e-06	0
g__Candidatus_Solibacter	5.1767e-05	7.33366e-05	0.000465903	8.62783e-05
g__Candidatus_Udaeobacter	0.00012079	5.60809e-05	0.000293346	0
g__Candidatus_Xenohaliotis	5.75189e-06	0	0	0
g__Candidatus_Xiphinematobacter	0.000583816	0.000401194	0.000129417	0.000310602
g__Capnocytophaga	0	0	8.62783e-06	0.00030485
g__Caproiciproducens	0.00092893	0.000720424	0.00119639	5.1767e-05
g__Carnobacterium	0.000172557	1.29417e-05	0	0
g__Castellaniella	0	0	0.000629832	0.000402632
g__Catellatospora	0.000158177	7.33366e-05	7.47745e-05	5.75189e-06
g__Catenulispora	4.02632e-05	8.19644e-05	1.72557e-05	4.60151e-05
g__Caulobacter	8.05264e-05	5.1767e-05	0.000126542	0
g__Cellulomonas	0.000885791	0.000254521	0.000192688	4.60151e-05
g__Cellulosilyticum	0.000402632	0.000500414	0.000192688	1.15038e-05
g__Cellulosimicrobium	0.000163929	0.000176871	0.000166805	0
g__Cellvibrio	5.75189e-06	0	0	0
g__Cetobacterium	0.0201028	0.00141496	0.116039	0.00287019
g__Chalicogloea_CCALA_975	0	0	6.61467e-05	0
g__Chelatococcus	6.03948e-05	2.58835e-05	2.87594e-06	0
g__Chitinibacter	0.000310602	2.58835e-05	2.58835e-05	0
g__Chitinilyticum	3.45113e-05	0	0	0
g__Chlorobaculum	0	2.58835e-05	1.72557e-05	0
g__Chloronema	1.43797e-05	0	3.45113e-05	0.000575189
g__Christensenellaceae_R-7_group	0.000324982	0.000245893	0.000143797	0
g__Chroococcidiopsis_PCC_7203	2.58835e-05	6.90226e-05	4.02632e-05	0
g__Chroococcidiopsis_SAG_2023	7.47745e-05	4.31391e-06	5.75189e-06	0
g__Chryseobacterium	0.000529174	0.000388252	1.72557e-05	6.90226e-05
g__Chryseolinea	8.62783e-06	0	0	0
g__Chryseomicrobium	1.43797e-05	2.58835e-05	5.75189e-06	0
g__Chthoniobacter	0.000667219	0.000422764	0.000347989	0.000839775
g__Chthonobacter	0.000615452	0.000599634	0.000373873	0.000592444
g__Chthonomonas	0	0	0.000109286	0.000138045
g__Chungangia	8.62783e-06	4.31391e-06	1.15038e-05	0
g__Citricoccus	8.62783e-06	8.62783e-06	0	0
g__Citrifermentans	1.15038e-05	4.31391e-06	0	0
g__Cloacibacterium	0	0	0.00030485	0.000253083
g__Clostridioides	1.72557e-05	4.31391e-06	0	0
g__Clostridium	5.46429e-05	8.62783e-05	2.58835e-05	3.45113e-05
g__Clostridium_sensu_stricto_1	0.0204134	0.0193565	0.0120358	0.00256534
g__Clostridium_sensu_stricto_10	0.000451523	0.000440019	0.000224324	0
g__Clostridium_sensu_stricto_11	0.00188662	0.00172988	0.000871411	0.000138045
g__Clostridium_sensu_stricto_12	0.00270339	0.00267894	0.00178596	0.000437143
g__Clostridium_sensu_stricto_13	0.00133156	0.00139771	0.000980697	0.000207068
g__Clostridium_sensu_stricto_14	9.77821e-05	0.000181184	3.73873e-05	0
g__Clostridium_sensu_stricto_15	1.72557e-05	3.45113e-05	0	0
g__Clostridium_sensu_stricto_16	4.60151e-05	8.19644e-05	2.01316e-05	2.30075e-05
g__Clostridium_sensu_stricto_18	9.20302e-05	0.000293346	1.72557e-05	5.75189e-06
g__Clostridium_sensu_stricto_19	0.000149549	0.000112162	6.03948e-05	0
g__Clostridium_sensu_stricto_2	0.000138045	0.000224324	0.000100658	0
g__Clostridium_sensu_stricto_3	0.00110149	0.000944747	0.000603948	9.20302e-05
g__Clostridium_sensu_stricto_5	0.00030485	0.000375311	0.00019844	3.45113e-05
g__Clostridium_sensu_stricto_6	0.000342237	0.000405508	0.000345113	1.15038e-05
g__Clostridium_sensu_stricto_7	9.77821e-05	0.000185498	6.61467e-05	1.15038e-05
g__Clostridium_sensu_stricto_8	0.00324982	0.00228637	0.00130855	0.000891542
g__Clostridium_sensu_stricto_9	0.000592444	0.000500414	0.000664343	0.000138045
g__Cohnella	0.000632708	0.000470217	0.00030485	0.000207068
g__Colidextribacter	3.73873e-05	3.45113e-05	2.01316e-05	0
g__Collinsella	2.30075e-05	0.000573751	1.72557e-05	0
g__Comamonas	0.000368121	0.000301974	0.000647087	0.000431391
g__Conexibacter	0.00276091	0.00453392	0.00309739	0.00208793
g__Coprococcus	0	1.29417e-05	2.87594e-06	5.75189e-06
g__Corallococcus	2.87594e-06	0	0	0
g__Corynebacterium	4.8891e-05	0.000280404	1.15038e-05	5.1767e-05
g__Coxiella	0.000534925	0.000358055	0.000258835	0.000109286
g__Craurococcus-Caldovatus	1.15038e-05	1.72557e-05	4.02632e-05	0.000178308
g__Crenobacter	6.32708e-05	4.74531e-05	4.60151e-05	4.02632e-05
g__Crenothrix	0.000247331	0.000245893	0.000293346	1.15038e-05
g__Crocinitomix	2.87594e-06	0	2.87594e-06	0
g__Crossiella	1.15038e-05	0	8.05264e-05	0
g__Cryobacterium	0.0016853	0.00102671	0.000399756	0.000172557
g__Cryptanaerobacter	2.58835e-05	3.88252e-05	1.43797e-05	0
g__Cupriavidus	0	4.31391e-06	0	0
g__Cuspidothrix_LMECYA_163	2.30075e-05	1.29417e-05	5.75189e-06	0
g__Cutibacterium	0	8.62783e-06	0	0
g__Cyanobium_PCC-6307	0.00649676	0.00403351	0.00526298	0.002272
g__Cylindrospermum_PCC-7417	0	8.62783e-06	0	0
g__Cystobacter	2.87594e-06	0	0	0
g__Cytophaga	5.75189e-06	0	5.75189e-06	0
g__DNF00809	0	0	5.75189e-06	0
g__DSSD61	0	0	2.87594e-06	0
g__Dactylosporangium	0.000115038	8.19644e-05	7.18986e-05	7.47745e-05
g__Dapisostemonum_CCIBt_3536	1.43797e-05	0	0	0
g__Dechloromonas	8.34024e-05	0.000107848	0.000365245	0.000166805
g__Deefgea	0.000172557	2.15696e-05	1.72557e-05	0
g__Deferrisoma	0.000247331	0.00022001	4.8891e-05	0
g__Defluviicoccus	0.00100658	0.000409822	0.00153863	0.00101808
g__Defluviimonas	0.0002272	0.000138045	0.000140921	0.0116188
g__Defluviitalea	2.87594e-06	0	5.75189e-06	0
g__Defluviitaleaceae_UCG-011	8.62783e-06	1.29417e-05	1.15038e-05	1.72557e-05
g__Dehalobacter	0	0	1.15038e-05	0
g__Deinococcus	1.15038e-05	0	2.87594e-06	0
g__Delftia	1.15038e-05	2.15696e-05	0.000232951	0.000483158
g__Demequina	3.73873e-05	7.33366e-05	1.43797e-05	0
g__Dendrosporobacter	5.75189e-06	1.29417e-05	0	0
g__Denitratisoma	8.91542e-05	0.000189812	4.60151e-05	0
g__Desemzia	1.43797e-05	3.01974e-05	0	0
g__Desmonostoc_PCC-7422	4.02632e-05	2.58835e-05	1.43797e-05	0
g__Desulfatiglans	0.000310602	0.000254521	0.000324982	0
g__Desulfatitalea	0	4.31391e-06	0	0
g__Desulfitibacter	2.01316e-05	3.01974e-05	2.87594e-06	0
g__Desulfitobacterium	3.16354e-05	3.01974e-05	4.02632e-05	6.32708e-05
g__Desulfobacca	0.00299673	0.00374448	0.00162491	0.000523422
g__Desulfobacterium_catecholicum_group	0.00012079	0.000103534	8.05264e-05	0
g__Desulfobulbus	0.00010641	7.76505e-05	1.72557e-05	0
g__Desulfofarcimen	8.91542e-05	7.33366e-05	4.02632e-05	1.15038e-05
g__Desulfohalotomaculum	8.62783e-06	1.29417e-05	2.87594e-06	0
g__Desulfomicrobium	2.01316e-05	0	5.75189e-06	0
g__Desulfomonile	0.00373297	0.00224324	0.00104397	4.02632e-05
g__Desulforhabdus	7.18986e-05	2.15696e-05	2.87594e-05	0
g__Desulforhopalus	5.75189e-06	4.31391e-06	0	0
g__Desulfosporosinus	0.000258835	0.000306288	0.000235827	6.32708e-05
g__Desulfotomaculum	4.8891e-05	2.15696e-05	1.15038e-05	0
g__Desulfovermiculus	0	0	0	5.75189e-06
g__Desulfovibrio	7.18986e-05	3.88252e-05	2.30075e-05	0.0012194
g__Desulfovirga	0.000224324	0.000159615	8.34024e-05	0
g__Desulfuribacillus	0	4.31391e-06	0	0
g__Desulfurispora	6.32708e-05	1.29417e-05	2.30075e-05	5.75189e-06
g__Desulfuromonas	1.72557e-05	1.29417e-05	1.72557e-05	5.75189e-05
g__Dethiobacter	2.87594e-06	1.29417e-05	0	0
g__Devosia	0.000215696	0.000142359	2.30075e-05	0
g__Dielma	0.000250207	0.000133731	0.00039688	0.000310602
g__Dietzia	2.30075e-05	3.45113e-05	4.31391e-05	0
g__Dinghuibacter	0.000241579	0.000224324	0.000540677	0.000287594
g__Diplorickettsia	9.77821e-05	0.000194126	7.76505e-05	0
g__Dokdonella	8.62783e-06	0	0.000201316	0
g__Dolichospermum_NIES41	2.87594e-06	1.29417e-05	2.87594e-06	0
g__Dolosicoccus	0	8.62783e-06	0	0
g__Domibacillus	9.77821e-05	0.000112162	5.75189e-05	0
g__Dongia	9.20302e-05	1.72557e-05	0.000189812	9.77821e-05
g__Dorea	0	3.45113e-05	0	0
g__Dyadobacter	0	0	1.43797e-05	0
g__Dyella	0	4.31391e-06	5.46429e-05	0
g__EcFYyy-200	3.73873e-05	2.58835e-05	1.15038e-05	0
g__Edaphobaculum	0	4.31391e-06	2.87594e-06	0
g__Effusibacillus	2.58835e-05	6.47087e-05	3.16354e-05	0
g__Eggerthella	2.87594e-06	0	0	0
g__Eikenella	0	0	2.87594e-06	0
g__Ellin516	5.75189e-06	0	8.62783e-06	0
g__Ellin6067	8.05264e-05	4.74531e-05	0.000566561	0.000626956
g__Emticicia	2.87594e-06	0	0	0
g__Endomicrobium	6.90226e-05	4.31391e-05	4.31391e-05	0
g__Enhydrobacter	8.62783e-06	8.62783e-06	0.000281842	0.000132293
g__Ensifer	0.000465903	0.000289032	0.000146673	0.000143797
g__Enteractinococcus	0	2.58835e-05	8.62783e-06	0
g__Enterobacter	0.00559946	0.0166129	0.0263523	0.00184636
g__Enterococcus	0.00153288	0.0011475	7.76505e-05	0.000270339
g__Enterorhabdus	1.15038e-05	0	0	0
g__Epulopiscium	0.00324982	0.00268326	0.00149261	0.000161053
g__Erysipelatoclostridium	4.02632e-05	3.45113e-05	2.87594e-06	0
g__Erysipelothrix	0	1.72557e-05	0	0
g__Erysipelotrichaceae_UCG-003	0	2.58835e-05	1.15038e-05	0
g__Escherichia-Shigella	2.87594e-06	4.31391e-06	0.00165654	0.000598196
g__Estrella	1.72557e-05	5.60809e-05	1.72557e-05	0
g__Eubacterium	2.01316e-05	3.01974e-05	8.62783e-06	0
g__Eubacterium_brachy_group	7.47745e-05	6.03948e-05	5.1767e-05	0
g__Eubacterium_fissicatena_group	2.87594e-06	0	0	0
g__Eubacterium_hallii_group	0	3.88252e-05	5.75189e-06	0
g__Eubacterium_nodatum_group	5.75189e-06	4.31391e-06	0	0
g__Eubacterium_saphenum_group	0	0	0.000103534	6.90226e-05
g__Eubacterium_siraeum_group	2.87594e-06	0	1.15038e-05	0
g__Eubacterium_ventriosum_group	1.43797e-05	0	0	0
g__Exiguobacterium	0.00723875	0.231178	0.0112133	0.000770753
g__Ezakiella	0	0	1.15038e-05	0
g__F0332	2.87594e-06	0	0	0.000345113
g__FCPS473	0	2.58835e-05	0.000140921	0
g__FFCH7168	2.87594e-06	0	0	0
g__Facklamia	0	4.31391e-06	0	0
g__Faecalibacterium	0	4.31391e-06	0	0
g__Falsirhodobacter	0	0	0	5.75189e-06
g__Family_XIII_AD3011_group	2.30075e-05	1.72557e-05	2.87594e-06	1.15038e-05
g__Family_XIII_UCG-001	1.15038e-05	8.62783e-06	0	0
g__Ferribacterium	0	0	7.47745e-05	0
g__Ferruginibacter	0	0	1.15038e-05	0.000218572
g__Fervidicella	2.58835e-05	1.29417e-05	2.01316e-05	0
g__Fictibacillus	0.00163066	0.00230363	0.00134594	0.000287594
g__Filomicrobium	2.01316e-05	2.15696e-05	0	0
g__Fimbriiglobus	0.000115038	0.000107848	0.00012079	0.00106985
g__Finegoldia	0	0	1.15038e-05	5.75189e-06
g__Flavihumibacter	2.30075e-05	3.45113e-05	9.49061e-05	0
g__Flavisolibacter	0	0	5.75189e-06	0
g__Flavobacterium	2.01316e-05	6.90226e-05	3.16354e-05	0.00236978
g__Fluviicola	0	8.62783e-06	0	0.000155301
g__Fodinibacter	2.87594e-06	0	0	0
g__Fonticella	0.00103246	0.000767877	0.000471655	0.00021282
g__FukuN18_freshwater_group	2.30075e-05	4.31391e-05	2.87594e-06	0
g__FukuN57	0	2.15696e-05	2.87594e-06	0
g__Fusibacter	0	0	2.87594e-06	5.1767e-05
g__Fusicatenibacter	0	8.62783e-06	0	0
g__Fusobacterium	2.87594e-06	0	6.32708e-05	0.000230075
g__G12-WMSP1	2.87594e-06	4.31391e-06	2.30075e-05	4.02632e-05
g__GKS98_freshwater_group	2.87594e-06	0	0	0
g__GOUTA6	2.87594e-06	0	0	0
g__Gaetbulibacter	0	4.31391e-06	0	5.75189e-06
g__Gaiella	0.00658591	0.00385233	0.00360643	0.000903046
g__Gallicola	2.87594e-06	8.62783e-06	0	0
g__Gallionella	1.72557e-05	0	5.75189e-06	0
g__Gardnerella	0	0	2.87594e-05	0
g__Gemella	0	0	4.60151e-05	0.000115038
g__Geminicoccus	2.87594e-05	8.62783e-06	4.60151e-05	0.000506166
g__Geminocystis_PCC-6308	0	0	0	0.000569437
g__Gemmata	6.61467e-05	4.74531e-05	2.87594e-05	0.000333609
g__Gemmatimonas	8.62783e-05	3.45113e-05	8.34024e-05	0.000230075
g__Gemmobacter	0.000713234	0.00137614	0.000756373	0.0107905
g__Geobacillus	0.000336485	0.000129417	9.49061e-05	9.20302e-05
g__Geobacter	5.75189e-06	3.45113e-05	5.75189e-06	0
g__Geodermatophilus	5.1767e-05	3.45113e-05	0.000324982	0.000373873
g__Geomicrobium	2.87594e-06	3.45113e-05	2.87594e-06	0
g__Georgenia	8.62783e-06	5.60809e-05	0	0
g__Geotalea	2.87594e-06	0	1.72557e-05	0
g__Geothermobacter	5.75189e-05	4.31391e-05	2.01316e-05	0
g__Geothermomicrobium	1.72557e-05	0	0	0.000143797
g__Geothrix	0	4.31391e-06	0	0
g__Gleocapsa	0	0	5.75189e-06	5.75189e-06
g__Glutamicibacter	0	4.31391e-06	5.75189e-06	0
g__Glycomyces	5.75189e-06	1.29417e-05	0	0
g__Gordonia	9.49061e-05	5.60809e-05	7.18986e-05	0.000103534
g__Gordonibacter	0	8.62783e-06	0	0
g__Gottschalkia	0.00010641	5.60809e-05	3.45113e-05	1.15038e-05
g__Gracilibacter	0.000307726	0.000189812	0.00021282	0.000132293
g__Granulicatella	0	0	1.72557e-05	1.15038e-05
g__HAVOmat113	8.62783e-06	0	0	0
g__HN-HF0106	0.000129417	5.1767e-05	1.43797e-05	0
g__HSB_OF53-F07	3.45113e-05	0.00012079	5.1767e-05	0.000356617
g__Haemophilus	0	0	2.30075e-05	0.000230075
g__Haliangium	0.00119352	0.000539239	0.00119927	0.000684475
g__Haliea	2.87594e-05	0	2.87594e-06	0
g__Haliscomenobacter	0	0	0	9.77821e-05
g__Halobacillus	1.72557e-05	4.74531e-05	3.16354e-05	0
g__Halocella	0.000138045	5.1767e-05	3.45113e-05	0
g__Halochromatium	5.75189e-06	0	2.01316e-05	0
g__Haloimpatiens	4.31391e-05	4.74531e-05	3.73873e-05	5.75189e-06
g__Halomonas	1.43797e-05	8.62783e-06	2.01316e-05	0
g__Haloplasma	1.72557e-05	1.72557e-05	8.62783e-06	0
g__Halothiobacillus	0	0	0	0.000161053
g__Hamadaea	5.1767e-05	3.01974e-05	0	3.45113e-05
g__Hathewaya	4.8891e-05	7.33366e-05	4.8891e-05	0
g__Hazenella	0	4.31391e-06	0	0
g__Helicobacter	0.000112162	0	0.000871411	0
g__Herbinix	0.000100658	3.45113e-05	1.43797e-05	5.75189e-06
g__Hirschia	0	0	1.15038e-05	9.20302e-05
g__Hydrogenispora	0.0124097	0.00696266	0.00262286	0.00110436
g__Hydrogenoanaerobacterium	1.15038e-05	0	2.87594e-06	0
g__Hydrogenophaga	2.87594e-06	8.62783e-06	2.87594e-05	0.00163354
g__Hydrogenophilus	0	0	0	2.87594e-05
g__Hyphomicrobium	0.00993926	0.00707051	0.00394579	0.00278967
g__IMCC26207	0.00149549	0.00188087	0.00104397	0.00167955
g__Iamia	0.00105835	0.000832586	0.000546429	0.00070173
g__Ideonella	4.60151e-05	1.72557e-05	0.00012079	0.000115038
g__Ignavibacterium	2.87594e-06	0	8.62783e-06	2.30075e-05
g__Ilumatobacter	0.00231801	0.00179459	0.0012309	0.00163354
g__Inhella	0	0	0	0.000166805
g__Inquilinus	2.87594e-06	0	0	0
g__Intestinimonas	5.1767e-05	2.15696e-05	5.75189e-06	0
g__Intrasporangium	2.01316e-05	2.58835e-05	2.87594e-06	0
g__Irregularibacter	2.87594e-06	0	0	0
g__JCM_18997	1.72557e-05	0	5.75189e-06	0
g__JG30a-KF-32	4.31391e-05	6.90226e-05	0.000115038	2.30075e-05
g__JGI_0001001-H03	5.75189e-06	4.31391e-06	1.43797e-05	7.47745e-05
g__Jatrophihabitans	4.60151e-05	4.31391e-05	0.000149549	5.75189e-06
g__JdFR-76	0	0	1.15038e-05	0
g__Jeotgalicoccus	5.75189e-06	2.15696e-05	0	0
g__Jonesia	1.15038e-05	1.72557e-05	1.43797e-05	0
g__KCM-B-112	2.01316e-05	1.72557e-05	0.00136607	0
g__KD3-10	4.02632e-05	2.15696e-05	1.72557e-05	0
g__Kaistia	0.000534925	0.00029766	0.000123666	0
g__Kandleria	0	0	2.87594e-06	0
g__Kibdelosporangium	5.75189e-06	0	0	0
g__Kineococcus	8.62783e-06	8.62783e-06	2.87594e-06	0
g__Klebsiella	0.000112162	0.000327858	0.0013028	0
g__Klenkia	0.00018406	9.05922e-05	0.000244455	9.77821e-05
g__Kocuria	2.87594e-06	1.29417e-05	0	0
g__Kribbella	6.90226e-05	3.01974e-05	8.62783e-06	0
g__Kroppenstedtia	3.73873e-05	0	2.87594e-06	0
g__Ktedonobacter	2.58835e-05	4.74531e-05	4.8891e-05	0
g__LD29	0.00173419	0.00154007	0.00118489	5.1767e-05
g__Labrys	0.000129417	6.47087e-05	5.46429e-05	0.000442895
g__Laceyella	0.00012079	5.60809e-05	6.03948e-05	2.87594e-05
g__Lachnoanaerobaculum	0	0	0	2.30075e-05
g__Lachnoclostridium	0.000287594	0.000207068	0.000491786	0
g__Lachnospiraceae_FCS020_group	0	0	2.87594e-06	0
g__Lachnospiraceae_ND3007_group	0	4.31391e-06	2.87594e-06	5.75189e-06
g__Lachnospiraceae_NK3A20_group	2.87594e-06	0	0	0
g__Lachnospiraceae_NK4A136_group	2.87594e-06	8.62783e-06	5.75189e-06	0
g__Lachnospiraceae_UCG-003	0	8.62783e-06	0	0
g__Lachnospiraceae_UCG-007	0.000149549	0.000211382	6.03948e-05	0.000143797
g__Lachnotalea	7.76505e-05	4.31391e-05	5.75189e-06	1.15038e-05
g__Lacibacter	0	0	0	0.000241579
g__Lacihabitans	0	0	0	3.45113e-05
g__Lactobacillus	0.000376749	0.00124241	0.0142676	0.00171406
g__Lactococcus	0.0119323	0.00440019	0.00327858	0
g__Lactovum	2.87594e-06	0	2.87594e-06	0
g__Lacunisphaera	0	1.29417e-05	0	0
g__Lamprocystis	1.15038e-05	0	0	0
g__Laribacter	0	0	5.75189e-06	0
g__Lautropia	0.000158177	7.33366e-05	0.000169681	8.62783e-05
g__Legionella	0.00102384	0.00156164	0.00113025	0.00201316
g__Leifsonia	0.000123666	0.000150987	0.000117914	8.62783e-05
g__Lentimicrobium	0	0	0.000123666	0
g__Leptolinea	0	0	5.75189e-06	0
g__Leptolyngbya_ANT.L52.2	6.32708e-05	6.03948e-05	5.46429e-05	0
g__Leptolyngbya_BN43	2.87594e-06	5.1767e-05	2.58835e-05	0
g__Leptolyngbya_FYG	5.75189e-06	0	2.30075e-05	0
g__Leptospirillum	8.62783e-06	8.62783e-06	5.75189e-06	0.000115038
g__Leptotrichia	0	0	0.000161053	2.30075e-05
g__Leucobacter	0.0188288	0.00926629	0.00155301	7.47745e-05
g__Leuconostoc	2.87594e-06	7.33366e-05	0.000356617	0
g__Levilinea	5.75189e-06	0	5.75189e-06	0
g__Lewinella	0	0	7.18986e-05	0
g__Limibaculum	2.87594e-06	4.31391e-06	0	0
g__Limnobacter	5.75189e-06	0	0	0
g__Limnochorda	4.60151e-05	6.90226e-05	5.75189e-06	6.32708e-05
g__Limnohabitans	2.87594e-06	1.29417e-05	9.49061e-05	0
g__Limnolyngbya_CHAB4449	0	2.58835e-05	2.01316e-05	0
g__Litorilinea	2.87594e-06	0	0	0
g__Longispora	1.72557e-05	1.72557e-05	1.15038e-05	0
g__Longivirga	0.00039688	0.000289032	0.000405508	0.0019844
g__Luedemannella	0.000664343	0.000345113	0.000201316	4.60151e-05
g__Luteibacter	0	0	5.75189e-06	0
g__Luteimonas	0	0	1.43797e-05	0
g__Luteitalea	0.00954238	0.00732934	0.00613151	0.000615452
g__Luteolibacter	0.0019125	0.0021095	0.00256247	0.0182737
g__Lutispora	0.000862783	0.000629832	0.000471655	0.000247331
g__Lysinibacillus	0.00218859	0.0013632	0.000888666	0.000161053
g__Lysobacter	0.000399756	0.000263149	0.000244455	9.20302e-05
g__MM2	1.15038e-05	8.62783e-06	0	0
g__MND1	2.87594e-05	4.31391e-06	0.000327858	0.000494662
g__MSBL3	0	0	0	3.45113e-05
g__Macellibacteroides	0	0	0.000146673	0
g__Macrococcus	0.00053205	3.01974e-05	0	0
g__Magnetospirillum	8.62783e-06	4.31391e-06	0	0
g__Malikia	5.75189e-06	8.62783e-06	0.000589568	0.000540677
g__Marmoricola	0.000563685	0.000539239	0.000402632	0.000281842
g__Marvinbryantia	0	0	2.87594e-06	0
g__Massilia	4.02632e-05	5.60809e-05	7.76505e-05	0.000172557
g__Megamonas	2.87594e-06	4.31391e-06	0	0
g__Megasphaera	0	0	0.000307726	0
g__Melghirimyces	1.72557e-05	0	0	0
g__Merismopedia_0BB39S01	0	0	0	4.60151e-05
g__Merismopedia_AICB1015	0	0	0	5.75189e-06
g__Mesorhizobium	6.03948e-05	3.01974e-05	5.75189e-06	0
g__Methylobacter	3.45113e-05	0.000125104	0.000138045	5.1767e-05
g__Methylobacterium-Methylorubrum	0.00128267	0.00106985	0.000710358	6.32708e-05
g__Methylocaldum	0.000713234	0.000427078	0.00029047	1.15038e-05
g__Methyloceanibacter	0	4.31391e-06	0	0
g__Methylocystis	0.0384916	0.0397268	0.0209656	0.00407234
g__Methylomagnum	9.20302e-05	1.72557e-05	3.45113e-05	0
g__Methylomicrobium	8.62783e-06	4.31391e-06	2.87594e-06	0
g__Methylomonas	1.43797e-05	1.72557e-05	0	0
g__Methyloparacoccus	0.00223461	0.000983573	0.00126542	5.75189e-05
g__Methylorosula	4.8891e-05	8.19644e-05	8.62783e-06	1.72557e-05
g__Methylotenera	0	0	8.62783e-06	9.77821e-05
g__Microcystis_PCC-7914	5.75189e-06	1.29417e-05	5.1767e-05	0.00246756
g__Microlunatus	1.15038e-05	1.29417e-05	1.43797e-05	6.32708e-05
g__Micromonospora	0.00266312	0.00150556	0.00110149	0.000471655
g__Microvirga	0.00163929	0.00110436	0.000813892	0.000569437
g__Minicystis	8.05264e-05	0.000155301	9.77821e-05	0
g__Mobilicoccus	1.72557e-05	0	0	0
g__Mobilitalea	0.0024503	0.00173419	0.00123378	8.62783e-05
g__Modestobacter	5.75189e-06	0	0	0
g__Monoglobus	0.000163929	9.49061e-05	3.16354e-05	0
g__Motilibacter	0	0	0.000232951	0
g__Mumia	2.87594e-06	8.62783e-06	0	0
g__Mycobacterium	0.0294899	0.0337909	0.0131804	0.000546429
g__Mycoplasma	2.87594e-06	0	5.75189e-05	0
g__Myxococcus	0.000172557	0.000133731	4.02632e-05	0
g__NK4A214_group	0.000149549	0.000116476	8.62783e-05	0.000126542
g__NS10_marine_group	0	0	2.87594e-06	0
g__Nakamurella	1.43797e-05	3.45113e-05	8.62783e-06	0.000195564
g__Nannocystis	0.000293346	0.000172557	9.77821e-05	0
g__Natranaerovirga	2.58835e-05	9.922e-05	1.43797e-05	5.75189e-05
g__Neisseria	0	0	0.000612576	0.000350865
g__Neo-b11	0	1.72557e-05	5.75189e-06	0
g__Neochlamydia	0.00059532	0.000845527	0.00051767	0.0027494
g__Nitratireductor	0.00183773	0.00206637	0.00122228	0.00125391
g__Nitrosomonas	5.75189e-06	0	0.000149549	0
g__Nitrosospira	5.75189e-06	0	0	0
g__Nitrospira	2.87594e-05	3.45113e-05	0.000293346	0.000166805
g__Niveispirillum	5.75189e-06	0	0	0
g__Nocardia	0.000230075	7.33366e-05	0.000273215	0
g__Nocardioides	0.00268038	0.00232089	0.00122228	0.000592444
g__Nocardiopsis	1.43797e-05	0.000125104	2.87594e-05	0
g__Nodosilinea_PCC-7104	2.87594e-05	5.60809e-05	1.43797e-05	0
g__Nonomuraea	0.000253083	0.000112162	5.75189e-05	4.02632e-05
g__Nordella	0.000989324	0.000651401	0.000339361	0.000414136
g__Nostoc_PCC-7107	0.000293346	3.45113e-05	3.16354e-05	0
g__Nostoc_PCC-73102	3.73873e-05	8.62783e-05	2.58835e-05	0
g__Nostoc_PCC-7524	0.000117914	0.000155301	4.02632e-05	0
g__Nostoc_PCC-8976	5.1767e-05	5.1767e-05	5.75189e-06	0
g__Novibacillus	8.62783e-06	4.31391e-06	0	0
g__Novosphingobium	4.60151e-05	3.45113e-05	0.000135169	0.000316354
g__OLB12	2.87594e-06	0	0.000569437	0.0010641
g__OLB13	0	0	0.000281842	0
g__OM27_clade	0.000284718	0.000349427	0.000327858	0.000132293
g__OM60NOR5_clade	0.000773629	0.000500414	0.000980697	0.00410685
g__Occallatibacter	0	0	2.87594e-06	0
g__Oceanobacillus	6.32708e-05	1.29417e-05	2.58835e-05	6.32708e-05
g__Ochrobactrum	1.72557e-05	7.33366e-05	2.87594e-06	0
g__Oikopleura	2.87594e-06	0	0	0
g__Oligoflexus	0.000186936	0.000133731	6.32708e-05	0
g__Oribacterium	0	0	8.62783e-06	0.000264587
g__Oryzihumus	0.00012079	0.000159615	0.000138045	1.72557e-05
g__Oscillatoria_PCC-6304	0	2.15696e-05	0	0
g__Oscillatoria_SAG_1459-8	2.87594e-06	1.72557e-05	0	0
g__Oscillibacter	5.75189e-06	0	0	0
g__Oxalobacter	1.72557e-05	1.72557e-05	0	0
g__Oxobacter	0.000166805	6.47087e-05	0.000135169	0.000103534
g__P3OB-42	0.00029047	0.00019844	0.000281842	0
g__Paenarthrobacter	0	4.31391e-06	2.01316e-05	0.000132293
g__Paenibacillus	0.00412698	0.00320524	0.00276666	0.00159902
g__Paeniclostridium	1.43797e-05	8.62783e-06	2.87594e-06	0
g__Paenisporosarcina	0.000140921	0.000159615	8.05264e-05	0
g__Pajaroellobacter	0.000678723	0.000478845	0.000359493	0.000143797
g__Paludibaculum	6.03948e-05	4.31391e-05	3.16354e-05	0
g__Paludicola	1.43797e-05	0	2.87594e-06	0
g__Paludisphaera	2.58835e-05	3.88252e-05	2.87594e-06	0
g__Pantalinema	5.75189e-06	0	0	0
g__Pantoea	0.000112162	0.000245893	2.87594e-06	0
g__Papillibacter	3.73873e-05	4.31391e-05	4.02632e-05	0
g__Parachlamydia	5.75189e-06	1.72557e-05	8.62783e-06	0
g__Paraclostridium	0	4.31391e-06	0	0
g__Paracoccus	0.000356617	0.000491786	0.000880039	0.000258835
g__Parvibacter	0	0	5.75189e-05	0
g__Parviterribacter	0.000161053	6.90226e-05	0.000163929	0.00073049
g__Pasteuria	0.000126542	0.000150987	5.75189e-05	0
g__Patulibacter	0.000100658	9.05922e-05	8.62783e-06	0
g__Paucibacter	3.16354e-05	0	2.87594e-06	0
g__Pediococcus	0	0.000185498	6.03948e-05	1.72557e-05
g__Pedobacter	0.000132293	0.000189812	0.00511918	0.0168128
g__Pedomicrobium	0.00532337	0.00334328	0.0021397	0.00176008
g__Pelolinea	3.16354e-05	4.31391e-05	2.58835e-05	0
g__Pelosinus	0.000152425	0.000159615	0.000152425	8.05264e-05
g__Pelotomaculum	0.000112162	7.76505e-05	3.73873e-05	0
g__Peptococcus	4.60151e-05	6.47087e-05	1.72557e-05	0
g__Peptoniphilus	0	0	0.000339361	0
g__Peptostreptococcus	8.62783e-06	2.15696e-05	0	0
g__Peredibacter	0.000175433	0.000125104	5.75189e-05	0.000293346
g__Phaeodactylibacter	0	0	0.000152425	7.47745e-05
g__Phaselicystis	0.000178308	0.000150987	6.03948e-05	0.000437143
g__Phenylobacterium	0.00010641	5.1767e-05	5.46429e-05	0
g__Phormidium_IAM_M-71	5.75189e-06	1.72557e-05	0	0.000172557
g__Photobacterium	0	0	0	1.15038e-05
g__Phreatobacter	0.000273215	0.000224324	0.000155301	0.00495237
g__Phyllobacterium	5.75189e-06	0	0	0
g__Pir1_lineage	4.8891e-05	2.58835e-05	2.87594e-06	0
g__Pir2_lineage	0.00012079	5.1767e-05	1.15038e-05	0
g__Pir3_lineage	2.87594e-05	4.31391e-05	1.43797e-05	0
g__Pir4_lineage	0.000580941	0.000258835	0.000112162	5.1767e-05
g__Pirellula	0.0006097	0.000681599	0.000419888	0.00238128
g__Piscicoccus	2.30075e-05	3.88252e-05	1.43797e-05	0
g__Planctomicrobium	4.31391e-05	5.1767e-05	1.72557e-05	2.30075e-05
g__Planctopirus	1.15038e-05	8.62783e-06	2.87594e-05	2.30075e-05
g__Planifilum	0.000336485	0.000168243	0.000166805	4.02632e-05
g__Planktothrix_NIVA-CYA_15	0.00041126	0.00412842	0.00111874	0.015093
g__Planococcus	1.43797e-05	0.000724738	1.15038e-05	0
g__Planomicrobium	0.000186936	0.00051767	3.73873e-05	0
g__Plasticicumulans	0	0	4.31391e-05	0
g__Plesiomonas	5.75189e-06	8.62783e-06	0.00050329	0.000529174
g__Pleurocapsa_PCC-7319	0	0	2.87594e-06	0
g__Polyangium	0.000287594	0.000323544	0.000247331	2.30075e-05
g__Polycladomyces	5.75189e-06	4.31391e-06	5.75189e-06	0
g__Polymorphobacter	1.43797e-05	2.15696e-05	5.75189e-06	0
g__Polynucleobacter	1.15038e-05	1.29417e-05	2.87594e-06	0
g__Pontibacter	2.87594e-06	4.31391e-06	9.49061e-05	0
g__Porphyrobacter	1.15038e-05	2.15696e-05	5.75189e-06	0.000419888
g__Porphyromonas	0	0	1.72557e-05	0
g__Prevotella	2.87594e-06	4.31391e-06	0.000117914	1.15038e-05
g__Promicromonospora	8.91542e-05	2.58835e-05	8.62783e-06	0
g__Propionicicella	8.62783e-06	4.31391e-06	2.30075e-05	0
g__Propionimicrobium	0	0	8.62783e-06	0
g__Propionispira	1.15038e-05	1.29417e-05	0	0
g__Prosthecobacter	0	0	6.03948e-05	0.000224324
g__Prosthecomicrobium	9.77821e-05	8.62783e-05	6.61467e-05	5.1767e-05
g__Proteiniborus	1.15038e-05	4.31391e-06	8.62783e-06	0
g__Proteiniclasticum	0	4.31391e-06	1.15038e-05	0
g__Proteiniphilum	5.75189e-06	0	0	0
g__Pseudanabaena_NgrPSln22	5.75189e-06	1.72557e-05	2.87594e-06	0
g__Pseudarthrobacter	0.00835174	0.00990906	0.00381925	0.00205918
g__Pseudobacteroides	0.00010641	5.1767e-05	4.31391e-05	0
g__Pseudochelatococcus	5.75189e-06	0	0	0
g__Pseudochrobactrum	8.62783e-05	6.47087e-05	4.60151e-05	0.000264587
g__Pseudogracilibacillus	1.43797e-05	4.74531e-05	1.72557e-05	0
g__Pseudolabrys	0.000828272	0.000465903	0.000437143	0.000695978
g__Pseudomonas	0.000322106	0.000802388	0.00655427	0.0109171
g__Pseudonocardia	0.000704606	0.000435705	0.000345113	1.72557e-05
g__Pseudorhodoplanes	0.00217421	0.00131574	0.000557933	0.000149549
g__Pseudoxanthobacter	1.72557e-05	0	8.62783e-06	0
g__Pseudoxanthomonas	2.30075e-05	0	2.87594e-06	0
g__Psychrobacillus	0.000330733	0.000440019	0.000140921	1.72557e-05
g__Psychrobacter	2.58835e-05	9.05922e-05	8.62783e-06	0.000471655
g__Psychroglaciecola	8.62783e-06	8.62783e-06	5.75189e-06	0
g__Puia	0	4.31391e-06	0	0
g__Pullulanibacillus	2.87594e-05	2.58835e-05	1.15038e-05	0
g__Pyramidobacter	0	0	2.87594e-06	0
g__Quadrisphaera	3.45113e-05	4.74531e-05	8.62783e-06	0
g__RB41	1.15038e-05	1.29417e-05	0.000414136	0.000379625
g__RBG-16-49-21	2.87594e-06	0	0	0
g__RBG-16-58-14	0.000563685	0.000750621	0.000572313	4.60151e-05
g__Rahnella1	2.30075e-05	0.000276091	0.000241579	0
g__Ramlibacter	0	0	1.43797e-05	7.47745e-05
g__Reyranella	0.000270339	0.000107848	0.000169681	0.000155301
g__Rhizobacter	8.62783e-06	0	0	0.000230075
g__Rhizocola	5.75189e-06	0	0	0
g__Rhodobacter	0.000825396	0.000849841	0.000468779	0.0618328
g__Rhodoblastus	0.000143797	0.000125104	4.31391e-05	0
g__Rhodococcus	0.000681599	0.000569437	0.00156739	0.00352591
g__Rhodoferax	0	4.31391e-06	0	0.000500414
g__Rhodomicrobium	0.000149549	0.000103534	2.30075e-05	9.77821e-05
g__Rhodopirellula	0.000189812	0.000258835	8.34024e-05	9.77821e-05
g__Rhodoplanes	0.000540677	0.000237265	0.000129417	0.000155301
g__Rickettsiella	2.30075e-05	1.29417e-05	0	1.15038e-05
g__Risungbinella	8.62783e-06	1.29417e-05	5.75189e-06	0
g__Robinsoniella	2.87594e-05	0	0	0
g__Romboutsia	0.0394004	0.0211123	0.017201	0.00357767
g__Roseburia	2.30075e-05	1.29417e-05	8.62783e-06	0
g__Roseiarcus	2.30075e-05	1.29417e-05	5.75189e-06	0
g__Roseimicrobium	6.61467e-05	7.76505e-05	4.02632e-05	0
g__Roseisolibacter	0	0	0.000115038	0
g__Roseobacter_clade_CHAB-I-5_lineage	1.43797e-05	1.29417e-05	1.43797e-05	0
g__Roseomonas	0.00073049	0.000362369	0.000477407	0.00128842
g__Rothia	0	0	0.000402632	0.00012079
g__Rubellimicrobium	9.20302e-05	0.000181184	0.000347989	0.00131143
g__Rubritepida	5.75189e-06	0	0	5.75189e-06
g__Rubrobacter	9.77821e-05	0.000107848	0.000681599	0.000115038
g__Ruminiclostridium	0.0047108	0.0033476	0.00204767	0.000247331
g__Ruminococcus	8.91542e-05	0.000112162	3.16354e-05	5.1767e-05
g__Ruminococcus_gnavus_group	0	0	4.31391e-05	0
g__Ruminococcus_torques_group	5.75189e-06	0.00012079	5.75189e-06	0
g__Rummeliibacillus	0.000284718	0.000245893	0.00030485	4.60151e-05
g__Runella	0	0	0	6.32708e-05
g__SH-PL14	0.000224324	0.000172557	5.1767e-05	6.90226e-05
g__SH3-11	0	0	9.49061e-05	0
g__SM1A02	4.31391e-05	0	0.000546429	0.000385376
g__SWB02	8.34024e-05	4.31391e-05	0.000365245	0.000109286
g__Saccharomonospora	1.15038e-05	4.31391e-06	5.75189e-06	5.75189e-06
g__Saccharopolyspora	3.45113e-05	0	2.30075e-05	3.45113e-05
g__Salinarimonas	0	0	5.75189e-06	0
g__Salinirepens	0	0	0	2.30075e-05
g__Salinispora	0.000207068	0.000168243	4.60151e-05	0
g__Salipaludibacillus	1.15038e-05	8.62783e-06	2.87594e-06	0
g__Sandaracinobacter	2.87594e-06	0	2.87594e-06	0
g__Sandaracinus	0.000143797	6.47087e-05	0.00010641	5.75189e-06
g__Sanguibacter	1.15038e-05	1.72557e-05	0	0
g__Sarcina	9.77821e-05	5.60809e-05	2.87594e-05	0
g__Scardovia	0	0	0	6.90226e-05
g__Schlesneria	4.02632e-05	1.29417e-05	8.62783e-06	4.60151e-05
g__Sedimentibacter	0.000155301	0.000168243	5.75189e-05	3.45113e-05
g__Sediminibacterium	0	0	0	9.77821e-05
g__Seinonella	2.30075e-05	0	0	0
g__Selenomonas	0	0	1.15038e-05	0
g__Senegalimassilia	0	8.62783e-06	0	0
g__Serratia	8.05264e-05	0.000392566	0.000241579	0
g__Sh765B-TzT-35	2.87594e-05	4.31391e-06	2.87594e-06	0
g__Shewanella	7.18986e-05	3.45113e-05	0.00389978	2.30075e-05
g__Shimazuella	8.91542e-05	0.000107848	4.8891e-05	0
g__Sideroxydans	0	0	8.62783e-06	0
g__Silanimonas	0	1.72557e-05	0	2.87594e-05
g__Singulisphaera	0.000115038	0.00012079	3.45113e-05	0.000149549
g__Sinomonas	5.75189e-06	8.62783e-06	0.0006097	0.00111587
g__Sinosporangium	2.87594e-06	0	0	0
g__Skermanella	0.000483158	0.000289032	0.000313478	9.20302e-05
g__Smaragdicoccus	8.62783e-06	1.29417e-05	2.30075e-05	0
g__Smithella	5.75189e-06	0	2.87594e-06	0
g__Solibacillus	2.01316e-05	1.29417e-05	0	0
g__Solirubrobacter	0.000736241	0.000284718	0.000324982	0.000264587
g__Solitalea	1.72557e-05	1.29417e-05	5.75189e-06	1.72557e-05
g__Soonwooa	8.62783e-06	0	0	0
g__Sorangium	0.000244455	0.000133731	8.62783e-05	1.15038e-05
g__Sphaerisporangium	0.000103534	6.03948e-05	9.20302e-05	0
g__Sphaerospermopsis_BCCUSP55	0.000172557	0.00019844	4.31391e-05	0
g__Sphaerotilus	0	0	2.58835e-05	0
g__Sphingomonas	0.00091455	0.00051767	0.00194701	0.00186936
g__Sphingopyxis	0	0	0.000129417	0.000132293
g__Spirochaeta	4.60151e-05	1.29417e-05	4.02632e-05	2.30075e-05
g__Spirochaeta_2	0	0	0	5.75189e-06
g__Sporacetigenium	0.00019844	0.000202754	0.000135169	0.0006097
g__Sporanaerobacter	2.58835e-05	4.31391e-06	1.72557e-05	0
g__Sporichthya	0.000307726	0.000263149	0.0002272	0.00079376
g__Sporobacter	0.000969193	0.000556495	0.000342237	5.1767e-05
g__Sporocytophaga	4.31391e-05	2.15696e-05	1.15038e-05	0
g__Sporolactobacillus	0	8.62783e-06	2.87594e-06	0
g__Sporomusa	0.00186649	0.00123378	0.000690226	0.000189812
g__Sporosarcina	0.000207068	0.000159615	0.000115038	0
g__Stackebrandtia	0	0	0	7.47745e-05
g__Stanieria_PCC-7437	2.87594e-06	0	0	0
g__Staphylococcus	1.43797e-05	9.05922e-05	0.000540677	0.000408384
g__Starkeya	0.00010641	6.47087e-05	2.87594e-05	0
g__Stenotrophobacter	0	8.62783e-06	0	0
g__Stenotrophomonas	2.87594e-06	2.58835e-05	0.00018406	4.60151e-05
g__Steroidobacter	4.31391e-05	1.72557e-05	1.43797e-05	0
g__Stomatobaculum	0	0	5.46429e-05	0
g__Streptococcus	0.00010641	0.000301974	0.0010756	0.00144948
g__Streptomyces	0.00235827	0.00248913	0.00204767	0.000713234
g__Streptosporangium	0.000440019	0.000237265	0.000100658	0
g__Subdoligranulum	0	1.72557e-05	4.31391e-05	0
g__Subgroup_10	0.000445771	0.000250207	0.000523422	0
g__Subgroup_23	0.000132293	0.000125104	0.000267463	5.1767e-05
g__Sulfuricurvum	0	8.62783e-06	2.87594e-06	0
g__Sulfurifustis	1.15038e-05	8.62783e-06	0	0
g__Sulfuritalea	0	4.31391e-06	0	0.000126542
g__Sulfurovum	5.75189e-06	0	0	1.72557e-05
g__Sumerlaea	0.000353741	0.000181184	0.000287594	0.000126542
g__Sva0081_sediment_group	0.000960565	0.000681599	0.000641335	0
g__Sva0996_marine_group	1.43797e-05	0	0	0
g__Symbiobacterium	9.20302e-05	5.60809e-05	7.76505e-05	3.45113e-05
g__Synechocystis_CCALA_700	0	0	5.75189e-06	0
g__Synechocystis_PCC-6803	0	4.31391e-06	0	6.32708e-05
g__Syntrophaceticus	1.43797e-05	4.31391e-06	1.43797e-05	0
g__Syntrophobacter	0.000322106	0.000375311	0.000238703	0.000149549
g__Syntrophomonas	0.000264587	0.000146673	0.00021282	0.000201316
g__Syntrophorhabdus	0.000442895	0.000289032	0.000417012	0
g__Syntrophus	0.000270339	0.000232951	7.47745e-05	0
g__TC1	2.87594e-06	0	0.0125679	0
g__TM7	1.15038e-05	0	2.87594e-06	0
g__TM7a	5.46429e-05	4.31391e-05	0.000109286	0.000149549
g__TPD-58	0	4.31391e-06	0	0
g__Tabrizicola	0.000152425	0.000138045	0.000169681	0.00218572
g__Tahibacter	0	0	8.62783e-06	0.000132293
g__Taibaiella	5.1767e-05	0	6.61467e-05	0
g__Tannerella	0	0	0	5.1767e-05
g__Tellurimicrobium	0	0	3.73873e-05	0.00021282
g__Telmatocola	1.43797e-05	3.45113e-05	1.43797e-05	2.30075e-05
g__Telmatospirillum	8.62783e-06	0	0	0
g__Tepidamorphus	2.87594e-06	0	0.00021282	5.75189e-06
g__Tepidanaerobacter	5.75189e-06	1.29417e-05	0	0
g__Tepidibacillus	0	0	7.18986e-05	0
g__Tepidibacter	0.000293346	6.47087e-05	1.15038e-05	0
g__Tepidimicrobium	6.03948e-05	0.000107848	3.16354e-05	0
g__Terrabacter	0.00247906	0.0025409	0.00169393	0.000218572
g__Terribacillus	3.73873e-05	1.29417e-05	1.43797e-05	0
g__Terrimicrobium	0.000103534	0.000103534	8.91542e-05	5.1767e-05
g__Terrimonas	2.87594e-06	0	0.000370997	0.000362369
g__Terrisporobacter	0.00369846	0.00317936	0.00218572	0.00070173
g__Tersicoccus	0	0	0.000103534	8.05264e-05
g__Tessaracoccus	0	0	0	2.87594e-05
g__Thauera	5.75189e-06	8.62783e-06	0.00222598	0.00211094
g__Thermaerobacter	2.87594e-06	0	0	0.000109286
g__Thermincola	0.0002272	0.000280404	0.000175433	9.77821e-05
g__Thermoactinomyces	0.00030485	0.000250207	0.000313478	0.000454399
g__Thermoanaerobaculum	8.62783e-06	3.88252e-05	5.75189e-05	0
g__Thermobacillus	0.000215696	6.03948e-05	0.000204192	3.45113e-05
g__Thermobispora	2.58835e-05	4.31391e-06	0	0
g__Thermoclostridium	1.15038e-05	0	5.75189e-06	0
g__Thermoflavimicrobium	0.000201316	0.000103534	9.77821e-05	2.30075e-05
g__Thermomonas	3.45113e-05	3.01974e-05	2.58835e-05	0
g__Thermopolyspora	3.16354e-05	1.29417e-05	2.58835e-05	5.75189e-06
g__Thermosporothrix	2.87594e-06	0	5.46429e-05	0
g__Thiobacillus	1.43797e-05	1.29417e-05	2.87594e-06	0
g__Thiocapsa	0	4.31391e-06	8.62783e-06	0
g__Thiorhodococcus	8.62783e-06	0	2.87594e-06	0
g__Thiothrix	0	0	5.75189e-06	0
g__Tissierella	6.90226e-05	7.76505e-05	1.72557e-05	1.72557e-05
g__Tolypothrix	3.45113e-05	1.29417e-05	2.58835e-05	0
g__Treponema	0	0	0.000140921	1.72557e-05
g__Trichococcus	0.000115038	0.000276091	0.000405508	0.000247331
g__Tropicimonas	7.76505e-05	0.000207068	4.8891e-05	0.00091455
g__Truepera	1.15038e-05	0	0	0
g__Tuberibacillus	2.30075e-05	0	0	0
g__Tumebacillus	0.00200741	0.00121221	0.000954813	0.000575189
g__Tundrisphaera	0.000138045	9.49061e-05	4.31391e-05	5.75189e-05
g__Turicibacter	0.00254233	0.00255815	0.0018406	0.000776505
g__Tuwongella	2.87594e-06	0	0	1.15038e-05
g__Tuzzerella	2.87594e-06	4.31391e-06	0	0
g__Tychonema_CCAP_1459-11B	3.45113e-05	4.31391e-06	0	0
g__Tyzzerella	4.8891e-05	5.60809e-05	3.73873e-05	2.30075e-05
g__UCG-005	2.87594e-06	8.62783e-06	8.62783e-06	9.20302e-05
g__UCG-008	0	0	5.75189e-06	0
g__UCG-012	3.45113e-05	5.1767e-05	1.15038e-05	0
g__UKL13-1	0	0	0.000422764	5.75189e-06
g__UTCFX1	0	0	8.62783e-06	0
g__Uliginosibacterium	0	0	1.15038e-05	0
g__Umezawaea	0	0	4.8891e-05	0
g__Undibacterium	5.75189e-06	0	0	0
g__Ureibacillus	3.16354e-05	2.58835e-05	7.47745e-05	0
g__Vagococcus	5.75189e-06	8.62783e-06	1.15038e-05	0
g__Vampirovibrio	1.15038e-05	0	1.15038e-05	0
g__Variovorax	5.75189e-06	0	0	0
g__Veillonella	0	0	0.000664343	0.00104109
g__Verruc-01	5.75189e-06	8.62783e-06	8.62783e-06	0
g__Verrucomicrobium	1.43797e-05	2.15696e-05	0	0
g__Verticiella	2.87594e-06	0	0	0
g__Vicinamibacter	2.58835e-05	4.31391e-06	0.000132293	0
g__Virgibacillus	5.75189e-06	8.62783e-06	2.87594e-06	0
g__Virgisporangium	4.31391e-05	4.31391e-06	0	0
g__Vogesella	5.75189e-06	0	0	1.15038e-05
g__Vulcanibacillus	0	4.31391e-06	0	0
g__Vulgatibacter	4.60151e-05	2.15696e-05	2.87594e-06	0
g__W5053	0	4.31391e-06	0	0
g__Waddlia	1.43797e-05	8.62783e-06	5.75189e-06	4.02632e-05
g__Weissella	0.000166805	0.000578065	0.000790884	0
g__Williamsia	6.90226e-05	4.74531e-05	2.30075e-05	0
g__Woeseia	0.000115038	7.76505e-05	0.000166805	0
g__Xanthobacter	6.32708e-05	6.90226e-05	0.000215696	0
g__Z114MB74	8.05264e-05	1.29417e-05	2.58835e-05	0
g__ZOR0006	0.0449826	0.001704	0.0351642	0.340397
g__Zavarzinella	8.62783e-06	0	0	0
g__Zoogloea	0	0	7.47745e-05	0
g__alphaI_cluster	0.00200741	0.00140634	0.000920302	0.000253083
g__hgcI_clade	3.73873e-05	1.29417e-05	1.15038e-05	0.000155301
g__mle1-7	9.20302e-05	4.74531e-05	0.000324982	0
g__norank_f__27F-1492R	8.05264e-05	3.45113e-05	6.32708e-05	0
g__norank_f__37-13	0	8.62783e-06	0.000189812	0.000224324
g__norank_f__67-14	0.0094446	0.0213453	0.00773054	0.00138045
g__norank_f__A0839	6.90226e-05	1.72557e-05	0.000100658	0.000506166
g__norank_f__A4b	0.000155301	9.49061e-05	0.00173419	0.00042564
g__norank_f__AB1	1.43797e-05	0	0	0
g__norank_f__AKAU3564_sediment_group	3.73873e-05	3.88252e-05	2.30075e-05	5.75189e-05
g__norank_f__AKIW781	1.72557e-05	8.62783e-06	0	0
g__norank_f__AKYG1722	4.02632e-05	2.15696e-05	5.75189e-06	9.20302e-05
g__norank_f__AKYH767	0	1.29417e-05	0.000235827	0
g__norank_f__Acetobacteraceae	0.000115038	6.03948e-05	9.77821e-05	0.000264587
g__norank_f__Acidimicrobiaceae	0	4.31391e-06	9.49061e-05	0
g__norank_f__Acidobacteriaceae_Subgroup_1	5.75189e-06	4.31391e-06	0.000109286	0.000103534
g__norank_f__Actinomycetaceae	8.62783e-06	6.47087e-05	0	0
g__norank_f__Amb-16S-1323	0.000126542	7.33366e-05	3.16354e-05	0.000132293
g__norank_f__Anaerolineaceae	0.0154726	0.0120962	0.00849266	0.00181184
g__norank_f__Anaplasmataceae	0	1.29417e-05	0	6.90226e-05
g__norank_f__Ardenticatenaceae	0	0	2.01316e-05	0
g__norank_f__Arenicellaceae	3.16354e-05	1.29417e-05	1.72557e-05	0.000109286
g__norank_f__B1-7BS	0.000540677	0.000435705	0.000586692	1.72557e-05
g__norank_f__B122	2.87594e-05	4.31391e-06	5.75189e-06	0
g__norank_f__B5-096	5.75189e-06	0	0	0
g__norank_f__BIrii41	0.000359493	0.000176871	0.000221448	0
g__norank_f__BSV26	0.000100658	7.76505e-05	0.000158177	0
g__norank_f__Babeliaceae	0.000112162	0.000125104	5.75189e-05	0
g__norank_f__Bacillaceae	2.58835e-05	3.88252e-05	1.72557e-05	0
g__norank_f__Bacteriovoracaceae	2.87594e-06	0	8.62783e-06	0
g__norank_f__Bacteroidetes_BD2-2	0	0	0	6.32708e-05
g__norank_f__Bacteroidetes_vadinHA17	2.01316e-05	4.31391e-06	4.8891e-05	2.87594e-05
g__norank_f__Barnesiellaceae	0	8.62783e-06	0	0
g__norank_f__Beijerinckiaceae	2.58835e-05	2.58835e-05	2.87594e-06	0
g__norank_f__Blastocatellaceae	2.87594e-06	4.31391e-06	0	0
g__norank_f__C2U	2.01316e-05	4.31391e-06	5.75189e-06	0
g__norank_f__CPla-3_termite_group	1.15038e-05	0	0	0
g__norank_f__Caldilineaceae	0.010526	0.00794623	0.00521121	0.00328433
g__norank_f__Caloramatoraceae	8.62783e-05	6.47087e-05	2.30075e-05	0
g__norank_f__Carnobacteriaceae	0	8.62783e-06	0	0
g__norank_f__Caulobacteraceae	5.75189e-06	4.31391e-06	5.75189e-06	0
g__norank_f__Chitinophagaceae	1.43797e-05	0	0.000135169	5.75189e-06
g__norank_f__Chlamydiaceae	8.62783e-06	1.72557e-05	9.20302e-05	0.000126542
g__norank_f__Christensenellaceae	0.000713234	0.000440019	0.000497538	0
g__norank_f__Chromatiaceae	4.02632e-05	1.72557e-05	0.000149549	0
g__norank_f__Chroococcidiopsaceae	2.58835e-05	1.29417e-05	0	0
g__norank_f__Chthoniobacteraceae	0	0	5.75189e-06	0
g__norank_f__Clostridium_methylpentosum_group	0.00180034	3.45113e-05	0.0493857	0
g__norank_f__Coleofasciculaceae	0	0	2.87594e-06	0
g__norank_f__Criblamydiaceae	1.43797e-05	4.74531e-05	8.62783e-06	0
g__norank_f__Cyclobacteriaceae	5.75189e-06	0	0	0
g__norank_f__D05-2	7.76505e-05	2.15696e-05	5.75189e-06	0
g__norank_f__DEV007	0.00012079	0.000133731	0.000166805	0.000937558
g__norank_f__Dermatophilaceae	5.75189e-06	4.31391e-06	0	0
g__norank_f__Desulfallas-Sporotomaculum	8.62783e-06	2.15696e-05	2.30075e-05	0
g__norank_f__Desulfobulbaceae	3.45113e-05	3.45113e-05	1.72557e-05	0
g__norank_f__Desulfocapsaceae	0.000143797	0.000142359	6.32708e-05	0
g__norank_f__Desulfosarcinaceae	0	0	2.30075e-05	0
g__norank_f__Desulfovibrionaceae	8.62783e-06	4.31391e-06	1.43797e-05	0
g__norank_f__Dethiobacteraceae	2.87594e-06	8.62783e-06	0	0
g__norank_f__Devosiaceae	5.1767e-05	2.58835e-05	8.62783e-06	0.000270339
g__norank_f__Diplorickettsiaceae	0.000186936	0.000103534	0.00010641	0.000207068
g__norank_f__EF100-94H03	0	1.29417e-05	0	0
g__norank_f__Eel-36e1D6	8.62783e-06	0	2.87594e-06	0
g__norank_f__Eggerthellaceae	5.75189e-06	2.58835e-05	0	0
g__norank_f__Entotheonellaceae	1.43797e-05	1.72557e-05	0.000146673	0.000385376
g__norank_f__Ethanoligenenaceae	0.000201316	0.000245893	0.000149549	0
g__norank_f__Eubacteriaceae	8.34024e-05	0.000228637	2.01316e-05	0
g__norank_f__Eubacterium_coprostanoligenes_group	3.73873e-05	5.1767e-05	1.43797e-05	0.000201316
g__norank_f__Euzebyaceae	0	0	2.01316e-05	0
g__norank_f__Fimbriimonadaceae	0	0	0.000109286	3.45113e-05
g__norank_f__Fokiniaceae	5.75189e-06	0	0	2.30075e-05
g__norank_f__Geminicoccaceae	0.000143797	9.49061e-05	0.00537514	0.00249057
g__norank_f__Gemmataceae	0.00695115	0.00723875	0.00458425	0.00484884
g__norank_f__Gemmatimonadaceae	9.49061e-05	0.000159615	0.000603948	0.00106985
g__norank_f__Geobacteraceae	8.34024e-05	5.60809e-05	9.49061e-05	0
g__norank_f__Gimesiaceae	2.01316e-05	4.31391e-06	2.87594e-06	0
g__norank_f__Halobacteroidaceae	2.87594e-06	8.62783e-06	1.43797e-05	0
g__norank_f__Heliobacteriaceae	0.000123666	0.000116476	6.32708e-05	0
g__norank_f__Holosporaceae	8.91542e-05	0.000103534	7.76505e-05	0.000189812
g__norank_f__Hungateiclostridiaceae	0.00142934	0.00166949	0.000871411	0.000258835
g__norank_f__Hydrogenedensaceae	2.30075e-05	1.29417e-05	0.000307726	0
g__norank_f__Hydrogenophilaceae	0	4.31391e-06	0	0
g__norank_f__Hyphomicrobiaceae	0.000842651	0.000457275	0.000218572	0.000201316
g__norank_f__Ilumatobacteraceae	0.00138045	0.000681599	0.000649963	9.77821e-05
g__norank_f__Intrasporangiaceae	0.000750621	0.000655715	0.000373873	5.1767e-05
g__norank_f__Isosphaeraceae	0.000816768	0.000927492	0.000632708	0.00116188
g__norank_f__JG30-KF-AS9	0.000276091	0.000388252	0.00161916	0.00141496
g__norank_f__JG30-KF-CM45	0.00822232	0.00888235	0.00649388	0.00376173
g__norank_f__KD3-93	5.75189e-06	0	8.62783e-06	5.75189e-06
g__norank_f__KF-JG30-B3	2.58835e-05	1.72557e-05	8.62783e-06	0
g__norank_f__Kineosporiaceae	0.000232951	0.000116476	6.61467e-05	1.72557e-05
g__norank_f__Ktedonobacteraceae	8.91542e-05	0.000107848	0.000244455	0.000195564
g__norank_f__LD-RB-34	2.87594e-06	4.31391e-06	6.32708e-05	0
g__norank_f__LWQ8	2.87594e-05	4.31391e-06	8.34024e-05	0.000149549
g__norank_f__Lachnospiraceae	0.000287594	0.000245893	0.000261711	0
g__norank_f__Latescibacteraceae	0	0	5.75189e-06	0
g__norank_f__Legionellaceae	0	0	5.1767e-05	1.15038e-05
g__norank_f__Lentimicrobiaceae	1.15038e-05	0	5.75189e-05	0
g__norank_f__Leptotrichiaceae	8.62783e-06	0	0	0
g__norank_f__Limnochordaceae	0.000635583	0.000250207	0.000299098	0
g__norank_f__Longimicrobiaceae	0	0	1.15038e-05	0
g__norank_f__MAT-CR-H6-H10	2.87594e-06	0	0	0
g__norank_f__Marinococcaceae	0	1.29417e-05	2.87594e-06	0
g__norank_f__Methylococcaceae	0.00012079	6.03948e-05	0.000129417	0.000103534
g__norank_f__Methyloligellaceae	0.00345688	0.00241579	0.00207643	0.000765001
g__norank_f__Micavibrionaceae	0	0	2.01316e-05	0.000189812
g__norank_f__Micromonosporaceae	0.000506166	0.000263149	0.000123666	0
g__norank_f__Micropepsaceae	2.87594e-06	4.31391e-06	3.16354e-05	0
g__norank_f__Microscillaceae	2.87594e-06	4.31391e-06	0.000920302	0.000293346
g__norank_f__Microtrichaceae	0.000417012	0.000405508	0.000204192	0.000592444
g__norank_f__Mitochondria	0.000437143	0.000138045	0.00010641	0
g__norank_f__Moduliflexaceae	2.87594e-06	0	0	0
g__norank_f__Moraxellaceae	5.75189e-06	0	0	1.15038e-05
g__norank_f__Muribaculaceae	0	0	0.000195564	5.75189e-06
g__norank_f__Mycoplasmataceae	0.000612576	0.000310602	0.000117914	0
g__norank_f__Myxococcaceae	0.000399756	0.000314916	0.000408384	0.000293346
g__norank_f__NS11-12_marine_group	2.87594e-06	0	0.000158177	0.000672971
g__norank_f__NS9_marine_group	5.75189e-06	1.29417e-05	0.000414136	0.00021282
g__norank_f__Nannocystaceae	0.000172557	0.000181184	0.000408384	0
g__norank_f__Neisseriaceae	1.72557e-05	4.31391e-06	0	0.000103534
g__norank_f__Nitrosomonadaceae	5.75189e-06	1.72557e-05	8.62783e-06	0
g__norank_f__Nocardioidaceae	5.75189e-06	0	0	0
g__norank_f__Obscuribacteraceae	2.87594e-06	4.31391e-06	0	0
g__norank_f__Opitutaceae	0	0	9.49061e-05	2.30075e-05
g__norank_f__Oscillospiraceae	2.87594e-05	8.62783e-06	1.43797e-05	0
g__norank_f__Oxalobacteraceae	2.30075e-05	3.88252e-05	1.15038e-05	9.77821e-05
g__norank_f__PHOS-HE36	2.87594e-06	0	0	4.02632e-05
g__norank_f__Paenibacillaceae	7.18986e-05	3.45113e-05	6.03948e-05	0
g__norank_f__Paracaedibacteraceae	2.30075e-05	3.01974e-05	3.16354e-05	2.87594e-05
g__norank_f__Parachlamydiaceae	0.000132293	9.49061e-05	4.60151e-05	0.000345113
g__norank_f__Pedosphaeraceae	2.58835e-05	4.74531e-05	6.90226e-05	9.77821e-05
g__norank_f__Peptococcaceae	4.31391e-05	3.45113e-05	4.31391e-05	0.000580941
g__norank_f__Peptostreptococcaceae	0.000112162	6.03948e-05	4.60151e-05	2.87594e-05
g__norank_f__Phormidiaceae	8.62783e-06	0.00022001	0	0
g__norank_f__Phycisphaeraceae	2.87594e-06	4.31391e-06	0	0
g__norank_f__Pirellulaceae	0.00316354	0.00251933	0.00148974	0.0019959
g__norank_f__Planococcaceae	3.73873e-05	6.90226e-05	2.58835e-05	0
g__norank_f__Pleomorphomonadaceae	1.72557e-05	4.31391e-06	0.00031923	0
g__norank_f__Polyangiaceae	0.000146673	0.000125104	8.05264e-05	0
g__norank_f__Propionibacteriaceae	0.000540677	0.000530612	0.000353741	0.000103534
g__norank_f__Pseudonocardiaceae	0	0	2.87594e-06	0
g__norank_f__Reyranellaceae	1.43797e-05	0	0.000143797	0
g__norank_f__Rhizobiaceae	3.73873e-05	4.74531e-05	2.87594e-05	0.000109286
g__norank_f__Rhizobiales_Incertae_Sedis	0.0215782	0.0186145	0.0131804	0.0145293
g__norank_f__Rhodobacteraceae	2.58835e-05	1.72557e-05	2.01316e-05	0
g__norank_f__Rhodocyclaceae	1.15038e-05	0	2.87594e-06	0
g__norank_f__Rickettsiaceae	7.76505e-05	6.47087e-05	5.1767e-05	0
g__norank_f__Rikenellaceae	0.000178308	2.15696e-05	4.02632e-05	0
g__norank_f__Roseiflexaceae	1.72557e-05	2.15696e-05	0.00163641	0.000207068
g__norank_f__Rubinisphaeraceae	5.75189e-06	4.31391e-06	8.62783e-06	2.30075e-05
g__norank_f__Rubritaleaceae	0.000138045	9.49061e-05	5.46429e-05	0.000408384
g__norank_f__Ruminococcaceae	0.00191538	3.88252e-05	0.00206205	0
g__norank_f__SB-5	0.000129417	6.03948e-05	3.16354e-05	0
g__norank_f__SC-I-84	0.0194558	0.0108495	0.0146414	0.00644211
g__norank_f__SM2D12	0	0	2.58835e-05	0
g__norank_f__SRB2	1.15038e-05	4.31391e-06	8.62783e-06	0
g__norank_f__ST-12K33	2.87594e-06	0	0	0
g__norank_f__Saccharimonadaceae	0	4.31391e-06	5.46429e-05	0
g__norank_f__Sandaracinaceae	0.000739117	0.000435705	0.000405508	0
g__norank_f__Saprospiraceae	3.45113e-05	4.31391e-05	0.00173995	0.00170256
g__norank_f__Silvanigrellaceae	1.72557e-05	1.29417e-05	5.75189e-06	4.02632e-05
g__norank_f__Simkaniaceae	6.32708e-05	5.1767e-05	2.58835e-05	0.00012079
g__norank_f__Solirubrobacteraceae	0.00030485	0.00019844	0.000270339	0
g__norank_f__Spirochaetaceae	0	0	0	4.02632e-05
g__norank_f__Sporichthyaceae	9.49061e-05	3.88252e-05	4.60151e-05	4.02632e-05
g__norank_f__Sporomusaceae	0.000681599	0.000405508	0.000230075	4.02632e-05
g__norank_f__Steroidobacteraceae	0.00461014	0.00383938	0.00799225	0.00128842
g__norank_f__Sulfobacillaceae	8.62783e-06	8.62783e-06	0	0
g__norank_f__Sutterellaceae	0.00351728	0.00264443	0.00477119	0.000788008
g__norank_f__Symbiobacteraceae	0.000255959	0.000125104	9.20302e-05	0
g__norank_f__Synechococcaceae	8.91542e-05	7.76505e-05	4.31391e-05	5.75189e-06
g__norank_f__Syntrophobacteraceae	0.000163929	0.000163929	7.18986e-05	0
g__norank_f__Syntrophomonadaceae	1.72557e-05	3.88252e-05	1.72557e-05	4.02632e-05
g__norank_f__TG3	5.75189e-06	0	0	0
g__norank_f__TRA3-20	4.31391e-05	3.88252e-05	8.62783e-06	0
g__norank_f__Thermaceae	2.87594e-06	0	0	0
g__norank_f__Thermoactinomycetaceae	6.90226e-05	0.00012079	0.000388252	1.15038e-05
g__norank_f__UBA12409	4.31391e-05	6.03948e-05	4.60151e-05	0.000103534
g__norank_f__UBA12411	2.01316e-05	4.31391e-06	0	0
g__norank_f__UCG-010	0.000100658	5.1767e-05	1.15038e-05	0
g__norank_f__Vampirovibrionaceae	5.75189e-06	1.29417e-05	0	0
g__norank_f__Vermiphilaceae	0.000486034	0.00059532	0.000362369	0.000224324
g__norank_f__Verrucomicrobiaceae	0.000618328	0.000452961	0.000359493	0.000799512
g__norank_f__Vicinamibacteraceae	0.00347414	0.00248913	0.00199303	0.00179459
g__norank_f__WD2101_soil_group	0.0002272	0.000159615	0.000235827	0.000460151
g__norank_f__WWH38	1.43797e-05	1.29417e-05	5.75189e-06	0
g__norank_f__WX65	0.000322106	0.000232951	0.000514794	3.45113e-05
g__norank_f__Xanthobacteraceae	0.00716397	0.00425352	0.00260848	0.000960565
g__norank_f__Zavarziniaceae	2.87594e-06	0	0	0
g__norank_f__cvE6	7.18986e-05	5.60809e-05	0.000218572	0
g__norank_f__env.OPS_17	0	2.58835e-05	5.75189e-05	0.000189812
g__norank_f__koll11	0	8.62783e-06	0	0
g__norank_f__norank_o__0319-6G20	0.0016134	0.00186793	0.000753497	0.000529174
g__norank_f__norank_o__0319-7L14	1.15038e-05	1.29417e-05	0.000100658	0
g__norank_f__norank_o__1-20	0.00109286	0.00129849	0.000592444	0.000161053
g__norank_f__norank_o__1013-28-CG33	8.62783e-06	0	5.75189e-06	0
g__norank_f__norank_o__11-24	0.000931806	0.000582379	0.000359493	0.000270339
g__norank_f__norank_o__113B434	5.75189e-06	4.31391e-06	8.62783e-06	0
g__norank_f__norank_o__ADurb.Bin180	0.000261711	0.000340799	0.000100658	6.90226e-05
g__norank_f__norank_o__AKIW659	3.45113e-05	1.29417e-05	2.87594e-06	0
g__norank_f__norank_o__Absconditabacteriales_SR1	0	0	0.000175433	0.000230075
g__norank_f__norank_o__Acidobacteriales	5.1767e-05	3.88252e-05	0.000767877	0.00109286
g__norank_f__norank_o__Actinomarinales	4.31391e-05	3.88252e-05	6.61467e-05	0.000580941
g__norank_f__norank_o__Aminicenantales	4.8891e-05	5.60809e-05	0.000138045	0
g__norank_f__norank_o__Ardenticatenales	0.000146673	8.19644e-05	2.30075e-05	0
g__norank_f__norank_o__Azospirillales	0.000146673	6.47087e-05	0.000253083	5.75189e-05
g__norank_f__norank_o__B10-SB3A	0	0	1.15038e-05	0
g__norank_f__norank_o__B12-WMSP1	0	4.31391e-06	2.01316e-05	0
g__norank_f__norank_o__BD72BR169	2.87594e-06	0	0	0
g__norank_f__norank_o__Babeliales	5.75189e-05	4.74531e-05	8.05264e-05	3.45113e-05
g__norank_f__norank_o__Blfdi19	0.000186936	0.000150987	0.000126542	8.62783e-05
g__norank_f__norank_o__C0119	5.75189e-06	8.62783e-06	0.000140921	0.000224324
g__norank_f__norank_o__C10-SB1A	4.31391e-05	1.29417e-05	1.43797e-05	0
g__norank_f__norank_o__CCD24	6.32708e-05	2.58835e-05	4.31391e-05	0
g__norank_f__norank_o__CCM19a	6.90226e-05	3.45113e-05	0.000143797	0.000258835
g__norank_f__norank_o__CG2-30-50-142	0.000370997	0.000172557	5.1767e-05	0
g__norank_f__norank_o__Candidatus_Falkowbacteria	5.75189e-06	0	5.75189e-06	0
g__norank_f__norank_o__Candidatus_Kaiserbacteria	8.62783e-06	0	3.16354e-05	0.000580941
g__norank_f__norank_o__Candidatus_Kerfeldbacteria	2.87594e-06	0	0	0
g__norank_f__norank_o__Candidatus_Kuenenbacteria	5.75189e-06	1.29417e-05	2.87594e-06	0
g__norank_f__norank_o__Candidatus_Levybacteria	5.75189e-06	0	0	0
g__norank_f__norank_o__Candidatus_Moranbacteria	2.87594e-05	4.31391e-05	0.00012079	6.90226e-05
g__norank_f__norank_o__Candidatus_Nomurabacteria	0	0	0	1.72557e-05
g__norank_f__norank_o__Candidatus_Pacebacteria	0	0	5.75189e-06	0
g__norank_f__norank_o__Candidatus_Peregrinibacteria	0	0	2.58835e-05	0
g__norank_f__norank_o__Candidatus_Roizmanbacteria	0	1.29417e-05	0	0
g__norank_f__norank_o__Candidatus_Woesebacteria	2.87594e-06	0	5.75189e-06	0
g__norank_f__norank_o__Candidatus_Woykebacteria	2.87594e-06	0	0	0
g__norank_f__norank_o__Cardiobacteriales	1.43797e-05	4.31391e-06	0	0
g__norank_f__norank_o__Chitinophagales	0	0	0.000557933	0.000747745
g__norank_f__norank_o__Chloroplast	0.0886883	0.0939312	0.0407866	0.00736241
g__norank_f__norank_o__Chthoniobacterales	1.15038e-05	0	2.87594e-06	0
g__norank_f__norank_o__Chthonomonadales	6.61467e-05	6.90226e-05	4.8891e-05	8.62783e-05
g__norank_f__norank_o__Clostridia_UCG-014	2.87594e-05	3.01974e-05	8.62783e-06	0.00042564
g__norank_f__norank_o__Clostridia_vadinBB60_group	8.62783e-06	4.31391e-06	2.87594e-06	0
g__norank_f__norank_o__Clostridiales	7.18986e-05	4.31391e-05	4.02632e-05	0
g__norank_f__norank_o__Coriobacteriales	1.72557e-05	4.31391e-06	1.15038e-05	0
g__norank_f__norank_o__Cyanobacteriales	0	0	6.61467e-05	0
g__norank_f__norank_o__DS-100	6.03948e-05	1.29417e-05	0.000537801	1.72557e-05
g__norank_f__norank_o__Dadabacteriales	7.47745e-05	4.74531e-05	0.000143797	0
g__norank_f__norank_o__Defluviicoccales	0	0	0	1.15038e-05
g__norank_f__norank_o__Dehalococcoidales	5.75189e-06	4.31391e-06	0	0
g__norank_f__norank_o__Desulfitobacteriales	8.62783e-06	8.62783e-06	0	0
g__norank_f__norank_o__Desulfobacterales	0	0	8.62783e-06	0
g__norank_f__norank_o__Desulfobulbales	8.62783e-06	0	0	0
g__norank_f__norank_o__Desulfotomaculales	2.87594e-06	0	5.75189e-06	0
g__norank_f__norank_o__EC3	1.15038e-05	0	0	0
g__norank_f__norank_o__EPR3968-O8a-Bc78	5.75189e-06	0	0	0
g__norank_f__norank_o__Elev-1554	0	0	7.18986e-05	2.30075e-05
g__norank_f__norank_o__Elsterales	5.1767e-05	8.19644e-05	0.000362369	0.00153575
g__norank_f__norank_o__FFCH16263	1.72557e-05	8.62783e-06	0	0
g__norank_f__norank_o__FGL7S	0	0	5.75189e-06	0
g__norank_f__norank_o__FS117-23B-02	8.62783e-06	0	0	0
g__norank_f__norank_o__FS118-23B-02	0.000163929	0.000207068	4.8891e-05	0
g__norank_f__norank_o__FW22	5.75189e-06	4.31391e-06	2.87594e-06	0
g__norank_f__norank_o__Frankiales	0.00200741	0.00183773	0.00162778	0.00159327
g__norank_f__norank_o__GIF3	4.8891e-05	1.29417e-05	3.16354e-05	0
g__norank_f__norank_o__GIF9	0	0	1.43797e-05	5.1767e-05
g__norank_f__norank_o__Gaiellales	0.0147162	0.0135112	0.0122256	0.00605674
g__norank_f__norank_o__Gastranaerophilales	0.00246756	0.00156595	0.00150412	8.05264e-05
g__norank_f__norank_o__HOC36	4.60151e-05	3.88252e-05	2.30075e-05	0
g__norank_f__norank_o__IMCC26256	0.00374448	0.00279542	0.0023669	0.00196139
g__norank_f__norank_o__Izemoplasmatales	5.75189e-06	0	5.75189e-06	0
g__norank_f__norank_o__JG36-GS-52	1.72557e-05	0	8.91542e-05	4.60151e-05
g__norank_f__norank_o__JGI_0000069-P22	0	0	0	0.000126542
g__norank_f__norank_o__KI89A_clade	0.00010641	8.62783e-05	0.00010641	1.15038e-05
g__norank_f__norank_o__KIST-JJY010	4.8891e-05	2.58835e-05	1.72557e-05	4.02632e-05
g__norank_f__norank_o__Kapabacteriales	2.87594e-06	0	0.000376749	4.60151e-05
g__norank_f__norank_o__Ktedonobacterales	8.62783e-06	2.58835e-05	2.58835e-05	0
g__norank_f__norank_o__Lachnospirales	0.000132293	0.000129417	6.03948e-05	0
g__norank_f__norank_o__Limnochordales	2.58835e-05	4.31391e-06	2.87594e-06	0
g__norank_f__norank_o__M55-D21	2.87594e-06	0	0	0
g__norank_f__norank_o__MA-28-I98C	2.87594e-06	0	2.87594e-06	0
g__norank_f__norank_o__MBA03	2.30075e-05	4.31391e-06	8.62783e-06	0
g__norank_f__norank_o__MSB-4B10	0	0	8.62783e-06	0
g__norank_f__norank_o__MSB-5B2	1.72557e-05	1.29417e-05	8.62783e-06	0
g__norank_f__norank_o__MSB-5E12	2.87594e-06	0	0	0
g__norank_f__norank_o__MVP-88	3.16354e-05	3.88252e-05	5.1767e-05	0
g__norank_f__norank_o__Micavibrionales	0	0	0.000293346	8.05264e-05
g__norank_f__norank_o__Microtrichales	0.00355179	0.00240716	0.00164504	0.00070173
g__norank_f__norank_o__Napoli-4B-65	2.87594e-06	0	0	0
g__norank_f__norank_o__OPB41	0.0158206	0.0142575	0.00750621	0.00048891
g__norank_f__norank_o__Oligoflexales	0.000471655	0.000569437	0.000296222	6.90226e-05
g__norank_f__norank_o__Oscillospirales	0.00208218	0.00282993	0.0433203	0.0103649
g__norank_f__norank_o__PLTA13	0.000186936	7.33366e-05	0.000100658	0
g__norank_f__norank_o__PS-B29	2.01316e-05	8.62783e-06	5.75189e-06	0
g__norank_f__norank_o__PeM15	0.0068735	0.0075321	0.00536939	0.00206493
g__norank_f__norank_o__Peptostreptococcales-Tissierellales	2.87594e-06	1.29417e-05	5.75189e-06	0
g__norank_f__norank_o__Pla1_lineage	2.58835e-05	4.31391e-06	1.15038e-05	0
g__norank_f__norank_o__Planctomycetales	0.000333609	0.000310602	0.000388252	0.0006097
g__norank_f__norank_o__Polyangiales	0	0	2.01316e-05	0
g__norank_f__norank_o__Proteinivoracales	2.30075e-05	0	1.15038e-05	0
g__norank_f__norank_o__R7C24	2.87594e-06	0	0	0
g__norank_f__norank_o__RBG-13-46-9	0	0	2.87594e-06	0
g__norank_f__norank_o__RBG-13-54-9	0.00135745	0.000953375	0.000707482	0.000109286
g__norank_f__norank_o__RF39	5.75189e-06	0	5.75189e-06	0
g__norank_f__norank_o__Rhizobiales	4.8891e-05	1.72557e-05	0.000138045	2.87594e-05
g__norank_f__norank_o__Rhodospirillales	2.87594e-06	1.29417e-05	0.000178308	0.000241579
g__norank_f__norank_o__Rickettsiales	0	0	0.000612576	0
g__norank_f__norank_o__Rokubacteriales	0.000126542	6.47087e-05	0.000324982	0.000350865
g__norank_f__norank_o__RsaHf231	2.87594e-06	4.31391e-06	0	0
g__norank_f__norank_o__Run-SP154	1.15038e-05	4.31391e-06	5.75189e-06	0
g__norank_f__norank_o__S085	0.000385376	0.000224324	0.000181184	0.000540677
g__norank_f__norank_o__SAR202_clade	8.62783e-06	8.62783e-06	0	0
g__norank_f__norank_o__SBR1031	0.000324982	0.000392566	0.000788008	0.000448647
g__norank_f__norank_o__SJA-15	0.00787433	0.007627	0.0041241	0.000759249
g__norank_f__norank_o__SM1A07	0	0	8.05264e-05	8.62783e-05
g__norank_f__norank_o__SZB30	0.00111874	0.000677285	0.000727614	0.000799512
g__norank_f__norank_o__SZB7	5.75189e-06	4.31391e-06	0	0
g__norank_f__norank_o__Saccharimonadales	0.000442895	0.00061689	0.000434267	0.00102959
g__norank_f__norank_o__Subgroup_15	0	0	0	5.1767e-05
g__norank_f__norank_o__Subgroup_17	0.0282878	0.0128641	0.00817631	0.00236978
g__norank_f__norank_o__Subgroup_2	0	0	0.000333609	0
g__norank_f__norank_o__Subgroup_7	9.77821e-05	0.000125104	0.000322106	0.000195564
g__norank_f__norank_o__Subgroup_9	0.000132293	3.45113e-05	6.90226e-05	0
g__norank_f__norank_o__Symbiobacteriales	1.15038e-05	2.58835e-05	5.75189e-06	0
g__norank_f__norank_o__Syntrophales	3.73873e-05	8.62783e-06	2.87594e-05	0
g__norank_f__norank_o__Syntrophobacterales	0.00302549	0.00277385	0.00145235	6.32708e-05
g__norank_f__norank_o__UASB-TL25	8.62783e-06	8.62783e-06	1.15038e-05	0
g__norank_f__norank_o__VHS-B3-70	0.00012079	0.000168243	6.03948e-05	0
g__norank_f__norank_o__Vampirovibrionales	0	1.72557e-05	0.000204192	0
g__norank_f__norank_o__Veillonellales-Selenomonadales	0.000207068	0.000194126	7.47745e-05	0
g__norank_f__norank_o__Vicinamibacterales	0.00778518	0.00560378	0.00646512	0.000632708
g__norank_f__norank_o__WCHB1-41	0.000267463	0.000258835	0.000733366	0.000776505
g__norank_f__norank_o__mle1-27	0.00021282	6.03948e-05	0.000465903	7.47745e-05
g__norank_f__norank_o__norank	0	4.31391e-06	0	2.30075e-05
g__norank_f__norank_o__norank_c__4-29-1	0.00010641	0.000129417	6.61467e-05	0
g__norank_f__norank_o__norank_c__AD3	2.30075e-05	1.72557e-05	0.000253083	0.000672971
g__norank_f__norank_o__norank_c__AKAU4049	0	8.62783e-06	0	0
g__norank_f__norank_o__norank_c__AT-s3-28	7.76505e-05	3.45113e-05	9.20302e-05	0
g__norank_f__norank_o__norank_c__Acidimicrobiia	8.62783e-06	1.29417e-05	2.87594e-05	0
g__norank_f__norank_o__norank_c__Actinobacteria	1.15038e-05	3.88252e-05	6.61467e-05	0
g__norank_f__norank_o__norank_c__Alphaproteobacteria	0.00123378	0.00106122	0.000842651	0.000178308
g__norank_f__norank_o__norank_c__Anaerolineae	0.000322106	0.000405508	0.000132293	0
g__norank_f__norank_o__norank_c__BD2-11_terrestrial_group	8.62783e-06	0	5.75189e-06	0
g__norank_f__norank_o__norank_c__BD7-11	8.62783e-06	1.72557e-05	7.18986e-05	2.30075e-05
g__norank_f__norank_o__norank_c__BRH-c20a	6.03948e-05	7.76505e-05	2.01316e-05	0.000224324
g__norank_f__norank_o__norank_c__Bacilli	2.58835e-05	4.31391e-06	2.87594e-06	0
g__norank_f__norank_o__norank_c__Berkelbacteria	2.30075e-05	1.72557e-05	1.72557e-05	0
g__norank_f__norank_o__norank_c__CPR2	0.0003825	0.00031923	0.000333609	0
g__norank_f__norank_o__norank_c__Clostridia	0.000158177	0.00012079	4.31391e-05	2.87594e-05
g__norank_f__norank_o__norank_c__D8A-2	3.73873e-05	2.58835e-05	2.87594e-05	5.75189e-05
g__norank_f__norank_o__norank_c__DG-56	4.31391e-05	6.90226e-05	8.62783e-06	0.000293346
g__norank_f__norank_o__norank_c__Dojkabacteria	8.62783e-06	0	1.72557e-05	0
g__norank_f__norank_o__norank_c__Gammaproteobacteria	0.000163929	0.000241579	8.91542e-05	0.000626956
g__norank_f__norank_o__norank_c__Gitt-GS-136	0.000146673	7.33366e-05	5.46429e-05	0
g__norank_f__norank_o__norank_c__Gracilibacteria	0	0	0	0.000281842
g__norank_f__norank_o__norank_c__JG30-KF-CM66	0.000192688	7.76505e-05	0.00039688	0.000258835
g__norank_f__norank_o__norank_c__KD4-96	0.0192803	0.0116735	0.00987599	0.00176583
g__norank_f__norank_o__norank_c__Limnochordia	2.87594e-06	1.29417e-05	0	0
g__norank_f__norank_o__norank_c__Lineage_IIa	2.87594e-06	0	0	0
g__norank_f__norank_o__norank_c__MB-A2-108	0.0118518	0.00907648	0.00630982	0.00170256
g__norank_f__norank_o__norank_c__NLS2-31	8.62783e-06	2.58835e-05	5.75189e-06	0
g__norank_f__norank_o__norank_c__Negativicutes	0.000509042	0.000228637	0.000169681	1.15038e-05
g__norank_f__norank_o__norank_c__OLB14	3.73873e-05	4.31391e-06	0.000140921	0
g__norank_f__norank_o__norank_c__OM190	0.000799512	0.000301974	0.000431391	0.00103534
g__norank_f__norank_o__norank_c__P9X2b3D02	0.000690226	0.000776505	0.000474531	0
g__norank_f__norank_o__norank_c__Pla3_lineage	0.000158177	6.90226e-05	4.60151e-05	9.77821e-05
g__norank_f__norank_o__norank_c__Pla4_lineage	2.87594e-06	0	2.87594e-06	4.02632e-05
g__norank_f__norank_o__norank_c__Planctomycetes	0.000166805	8.62783e-05	1.72557e-05	8.05264e-05
g__norank_f__norank_o__norank_c__RBG-16-55-12	0.00152425	0.00125535	0.000437143	4.02632e-05
g__norank_f__norank_o__norank_c__S0134_terrestrial_group	8.34024e-05	5.60809e-05	6.32708e-05	0.000477407
g__norank_f__norank_o__norank_c__SHA-26	8.91542e-05	0.000125104	6.61467e-05	0
g__norank_f__norank_o__norank_c__SJA-28	4.31391e-05	3.01974e-05	0.000135169	0.000891542
g__norank_f__norank_o__norank_c__SL56_marine_group	1.43797e-05	4.31391e-06	0	0
g__norank_f__norank_o__norank_c__Sericytochromatia	0.000296222	0.000280404	0.000181184	7.47745e-05
g__norank_f__norank_o__norank_c__Subgroup_18	2.58835e-05	4.31391e-05	8.62783e-06	0.000166805
g__norank_f__norank_o__norank_c__Subgroup_21	3.45113e-05	8.62783e-06	2.01316e-05	0
g__norank_f__norank_o__norank_c__Subgroup_22	0.000336485	0.000185498	0.00062408	0.000172557
g__norank_f__norank_o__norank_c__Subgroup_25	0.000313478	0.000215696	0.000115038	0.000132293
g__norank_f__norank_o__norank_c__Subgroup_5	3.16354e-05	2.15696e-05	3.45113e-05	0.000362369
g__norank_f__norank_o__norank_c__Sumerlaeia	8.62783e-06	0	8.62783e-06	0
g__norank_f__norank_o__norank_c__TK10	7.47745e-05	0.000107848	0.000618328	0.000632708
g__norank_f__norank_o__norank_c__TSAC18	1.72557e-05	2.15696e-05	4.02632e-05	0
g__norank_f__norank_o__norank_c__Thermodesulfovibrionia	0.00176295	0.00396449	0.000891542	6.90226e-05
g__norank_f__norank_o__norank_c__Thermoleophilia	0.000428516	0.000172557	0.000284718	0.000201316
g__norank_f__norank_o__norank_c__WCHB1-81	0.000166805	0.000155301	3.16354e-05	0
g__norank_f__norank_o__norank_c__WWE3	5.75189e-06	0	8.62783e-06	0
g__norank_f__norank_o__norank_c__bacteriap25	0.000112162	7.33366e-05	0.000230075	0.000149549
g__norank_f__norank_o__norank_c__d142	0	0	5.75189e-06	0
g__norank_f__norank_o__norank_c__norank_p__Acidobacteriota	1.15038e-05	4.31391e-06	5.75189e-06	0
g__norank_f__norank_o__norank_c__norank_p__Armatimonadota	0.000465903	0.000431391	0.00048891	0
g__norank_f__norank_o__norank_c__norank_p__Desulfobacterota	0.00101808	0.000642773	0.000612576	6.32708e-05
g__norank_f__norank_o__norank_c__norank_p__FCPU426	0	4.31391e-06	1.72557e-05	0
g__norank_f__norank_o__norank_c__norank_p__Firmicutes	0.000201316	0.000224324	0.00010641	3.45113e-05
g__norank_f__norank_o__norank_c__norank_p__Latescibacterota	0.000115038	0.000107848	0.000693102	0.000782257
g__norank_f__norank_o__norank_c__norank_p__MBNT15	0.00071611	0.000711796	0.000497538	0
g__norank_f__norank_o__norank_c__norank_p__Margulisbacteria	2.87594e-05	1.72557e-05	5.75189e-06	0
g__norank_f__norank_o__norank_c__norank_p__NB1-j	0.00113312	0.000603948	0.000649963	0.00012079
g__norank_f__norank_o__norank_c__norank_p__NKB15	1.72557e-05	2.58835e-05	8.62783e-06	0
g__norank_f__norank_o__norank_c__norank_p__RCP2-54	8.34024e-05	6.90226e-05	0.000109286	4.60151e-05
g__norank_f__norank_o__norank_c__norank_p__SAR324_cladeMarine_group_B	0.00189812	0.00121221	0.00111587	0.000368121
g__norank_f__norank_o__norank_c__norank_p__Schekmanbacteria	2.58835e-05	8.62783e-06	2.87594e-06	0
g__norank_f__norank_o__norank_c__norank_p__Sva0485	0.00104684	0.000974945	0.00134882	0.000166805
g__norank_f__norank_o__norank_c__norank_p__TA06	0	0	0.000132293	0
g__norank_f__norank_o__norank_c__norank_p__WPS-2	1.15038e-05	3.88252e-05	0.000422764	0.00012079
g__norank_f__norank_o__norank_c__norank_p__WS2	5.1767e-05	3.01974e-05	2.87594e-06	0
g__norank_f__norank_o__norank_c__norank_p__WS4	7.18986e-05	3.45113e-05	4.31391e-05	0
g__norank_f__norank_o__norank_c__vadinHA49	0	0	0	1.72557e-05
g__norank_f__norank_o__vadinBA26	1.15038e-05	8.62783e-06	5.75189e-06	0
g__norank_f__type_III	1.43797e-05	0	1.43797e-05	0
g__norank_f__unclassified	0.000100658	0.000129417	0.000209944	1.72557e-05
g__norank_f__unclassified_o__Oxyphotobacteria_Incertae_Sedis	6.32708e-05	5.60809e-05	2.87594e-06	0.000322106
g__possible_genus_04	2.87594e-06	8.62783e-06	2.87594e-06	0
g__unclassified_c__ABY1	2.87594e-06	4.31391e-06	0	0
g__unclassified_c__Acidimicrobiia	3.73873e-05	3.01974e-05	5.46429e-05	0.000264587
g__unclassified_c__Actinobacteria	0.000437143	0.000280404	0.000301974	4.02632e-05
g__unclassified_c__Alphaproteobacteria	0.000299098	0.000250207	8.05264e-05	0.00021282
g__unclassified_c__Anaerolineae	0.000765001	0.00100083	0.000417012	0.000115038
g__unclassified_c__Bacilli	0.0223547	0.028446	0.0483619	0.00226049
g__unclassified_c__Bacteroidia	2.87594e-06	0	6.61467e-05	5.75189e-05
g__unclassified_c__Clostridia	0.000908798	0.000690226	0.00041126	5.75189e-06
g__unclassified_c__Coriobacteriia	0.000445771	0.000470217	0.000232951	5.75189e-06
g__unclassified_c__Cyanobacteriia	3.73873e-05	0	8.62783e-06	5.75189e-06
g__unclassified_c__Dehalococcoidia	4.60151e-05	3.01974e-05	2.87594e-05	0
g__unclassified_c__Gammaproteobacteria	0.00070173	0.000560809	0.000529174	0.000598196
g__unclassified_c__Limnochordia	5.75189e-06	1.29417e-05	5.75189e-06	0
g__unclassified_c__Microgenomatia	0	4.31391e-06	0	0
g__unclassified_c__Negativicutes	3.73873e-05	3.88252e-05	1.72557e-05	0
g__unclassified_c__Parcubacteria	8.62783e-06	4.31391e-06	0	0
g__unclassified_c__Planctomycetes	2.87594e-06	8.62783e-06	0	0
g__unclassified_c__Polyangia	2.01316e-05	6.47087e-05	4.02632e-05	4.60151e-05
g__unclassified_c__Thermoleophilia	4.8891e-05	5.1767e-05	2.87594e-05	0
g__unclassified_c__Verrucomicrobiae	1.15038e-05	0	0	0
g__unclassified_c__Vicinamibacteria	2.87594e-05	2.58835e-05	5.75189e-06	0
g__unclassified_f__Acetobacteraceae	8.05264e-05	4.74531e-05	0.00012079	0.00018406
g__unclassified_f__Acholeplasmataceae	5.46429e-05	4.74531e-05	0.000149549	0
g__unclassified_f__Acidobacteriaceae_Subgroup_1	0	0	5.46429e-05	0
g__unclassified_f__Alcaligenaceae	3.45113e-05	2.58835e-05	2.01316e-05	0
g__unclassified_f__Alicyclobacillaceae	1.43797e-05	0	3.16354e-05	0
g__unclassified_f__Anaerolineaceae	0.000115038	0.000146673	3.73873e-05	5.75189e-06
g__unclassified_f__Anaerovoracaceae	2.87594e-05	3.45113e-05	2.87594e-06	0
g__unclassified_f__Arcobacteraceae	0	8.62783e-06	2.87594e-06	0
g__unclassified_f__Azospirillaceae	1.43797e-05	1.29417e-05	0	0
g__unclassified_f__Bacillaceae	0.000186936	0.00012079	6.61467e-05	0
g__unclassified_f__Bacteriovoracaceae	0	4.31391e-06	1.15038e-05	0
g__unclassified_f__Beijerinckiaceae	0.00103246	0.000677285	0.000215696	0.000109286
g__unclassified_f__Blastocatellaceae	2.01316e-05	8.62783e-06	0.000287594	0
g__unclassified_f__Burkholderiaceae	0	0	2.87594e-06	0
g__unclassified_f__Caldilineaceae	0.000661467	0.000383938	0.000353741	0
g__unclassified_f__Caloramatoraceae	0.000140921	0.000181184	6.03948e-05	0
g__unclassified_f__Carnobacteriaceae	0	2.15696e-05	0	0
g__unclassified_f__Caulobacteraceae	2.87594e-06	0	0	0
g__unclassified_f__Cellulomonadaceae	2.58835e-05	0	0	0
g__unclassified_f__Chitinophagaceae	2.87594e-06	0	0.000146673	4.02632e-05
g__unclassified_f__Chlamydiaceae	8.91542e-05	2.15696e-05	2.58835e-05	0
g__unclassified_f__Chloroflexaceae	3.45113e-05	8.62783e-06	5.75189e-06	0
g__unclassified_f__Christensenellaceae	9.49061e-05	6.47087e-05	6.32708e-05	0
g__unclassified_f__Chromatiaceae	4.02632e-05	2.58835e-05	1.43797e-05	0
g__unclassified_f__Chroococcidiopsaceae	0	0	2.87594e-05	0
g__unclassified_f__Chthoniobacteraceae	8.34024e-05	1.72557e-05	4.31391e-05	0
g__unclassified_f__Clostridiaceae	0.00116476	0.00135026	0.000658591	6.90226e-05
g__unclassified_f__Comamonadaceae	0.000299098	0.00039688	0.00144085	0.00128842
g__unclassified_f__Coriobacteriales_Incertae_Sedis	8.62783e-06	5.60809e-05	2.58835e-05	0
g__unclassified_f__Criblamydiaceae	5.75189e-06	0	0	0
g__unclassified_f__Cyanobiaceae	2.87594e-06	1.72557e-05	0	0
g__unclassified_f__Cytophagaceae	0	0	0	5.75189e-06
g__unclassified_f__Dermacoccaceae	5.75189e-06	0	5.75189e-06	0
g__unclassified_f__Dermatophilaceae	2.01316e-05	3.01974e-05	0.000181184	0
g__unclassified_f__Desulfitobacteriaceae	0	4.31391e-06	1.72557e-05	0
g__unclassified_f__Desulfobulbaceae	0	0	8.62783e-06	0
g__unclassified_f__Desulfocapsaceae	0.000566561	0.000457275	0.000143797	6.32708e-05
g__unclassified_f__Desulfosarcinaceae	5.75189e-06	0	0	0
g__unclassified_f__Devosiaceae	0.00010641	5.1767e-05	7.18986e-05	0
g__unclassified_f__Diplorickettsiaceae	5.75189e-06	2.15696e-05	0	0
g__unclassified_f__Eggerthellaceae	2.87594e-06	1.72557e-05	0	0
g__unclassified_f__Enterobacteriaceae	0.000112162	0.000271777	4.02632e-05	0
g__unclassified_f__Erwiniaceae	2.87594e-06	0	0	0
g__unclassified_f__Erysipelotrichaceae	5.1767e-05	5.60809e-05	8.62783e-06	2.87594e-05
g__unclassified_f__Ethanoligenenaceae	1.15038e-05	2.15696e-05	0	0
g__unclassified_f__Eubacteriaceae	2.87594e-06	0	0	0
g__unclassified_f__Fusobacteriaceae	0.000345113	4.31391e-06	2.58835e-05	0
g__unclassified_f__Gallionellaceae	1.72557e-05	1.29417e-05	2.01316e-05	3.45113e-05
g__unclassified_f__Geminicoccaceae	2.87594e-06	4.31391e-06	0	0
g__unclassified_f__Gemmataceae	0.000189812	0.000185498	0.000126542	0.000264587
g__unclassified_f__Gemmatimonadaceae	2.87594e-06	0	8.62783e-06	0.00051767
g__unclassified_f__Geobacteraceae	5.75189e-06	4.31391e-05	8.62783e-06	3.45113e-05
g__unclassified_f__Geodermatophilaceae	2.87594e-06	0	2.30075e-05	0
g__unclassified_f__Gracilibacteraceae	9.49061e-05	9.922e-05	0.00197865	1.72557e-05
g__unclassified_f__Halieaceae	0.00012079	2.15696e-05	0.00019844	0.000293346
g__unclassified_f__Holosporaceae	0	1.72557e-05	0	0
g__unclassified_f__Hungateiclostridiaceae	0.00326132	0.00183773	0.00138333	0.000563685
g__unclassified_f__Hyphomicrobiaceae	0.00105547	0.000733366	0.000359493	9.77821e-05
g__unclassified_f__Hyphomonadaceae	2.87594e-06	0	0	0
g__unclassified_f__Ilumatobacteraceae	3.45113e-05	4.31391e-06	0	0
g__unclassified_f__Intrasporangiaceae	0.000178308	0.000185498	0.00010641	1.15038e-05
g__unclassified_f__Isosphaeraceae	0.000434267	0.000284718	0.000253083	0.00169681
g__unclassified_f__Kineosporiaceae	0.00018406	0.000159615	2.58835e-05	0
g__unclassified_f__Ktedonobacteraceae	7.47745e-05	0.000107848	0.00021282	0.000644211
g__unclassified_f__Lachnospiraceae	0.000658591	0.000521984	0.000215696	9.77821e-05
g__unclassified_f__Legionellaceae	0	4.31391e-06	0	0
g__unclassified_f__Leptolyngbyaceae	0	8.62783e-06	0	0
g__unclassified_f__Limnochordaceae	2.87594e-06	0	0	0
g__unclassified_f__Magnetospirillaceae	1.15038e-05	8.62783e-06	5.75189e-06	0
g__unclassified_f__Methylococcaceae	0.000149549	6.47087e-05	0.000161053	1.15038e-05
g__unclassified_f__Methylomonadaceae	2.30075e-05	8.62783e-06	0	3.45113e-05
g__unclassified_f__Methylopilaceae	5.75189e-06	4.31391e-06	0	1.15038e-05
g__unclassified_f__Microbacteriaceae	0.000299098	0.000284718	6.61467e-05	0
g__unclassified_f__Micrococcaceae	4.02632e-05	3.45113e-05	2.87594e-06	0
g__unclassified_f__Microcystaceae	0	8.62783e-06	1.43797e-05	2.87594e-05
g__unclassified_f__Micromonosporaceae	0.00155013	0.000983573	0.000770753	0.000736241
g__unclassified_f__Microscillaceae	0	0	0.000813892	0.000442895
g__unclassified_f__Microtrichaceae	2.87594e-06	4.31391e-06	5.75189e-06	0
g__unclassified_f__Moraxellaceae	0	8.62783e-06	0	0
g__unclassified_f__Mycoplasmataceae	0.000322106	0.000168243	1.15038e-05	0
g__unclassified_f__Myxococcaceae	0.000500414	7.33366e-05	0.000123666	1.72557e-05
g__unclassified_f__Neisseriaceae	0	4.31391e-06	1.43797e-05	0
g__unclassified_f__Nitrosomonadaceae	0	0	2.87594e-06	0
g__unclassified_f__Nocardiaceae	8.62783e-06	0	0	0
g__unclassified_f__Nocardioidaceae	0.00222886	0.00199303	0.00134019	0.000655715
g__unclassified_f__Nostocaceae	0.000580941	0.000276091	0.000273215	0
g__unclassified_f__Oscillospiraceae	0.000155301	8.62783e-05	0.000195564	0
g__unclassified_f__Oxalobacteraceae	7.18986e-05	2.58835e-05	4.02632e-05	5.75189e-06
g__unclassified_f__Paenibacillaceae	6.32708e-05	4.31391e-05	3.73873e-05	0
g__unclassified_f__Parachlamydiaceae	0.000834024	0.00110436	0.000394004	0.00151275
g__unclassified_f__Pedosphaeraceae	0.000135169	7.76505e-05	8.34024e-05	0
g__unclassified_f__Peptococcaceae	1.15038e-05	4.31391e-06	0	0
g__unclassified_f__Peptostreptococcaceae	0.0574815	0.00275228	0.00116763	0.000327858
g__unclassified_f__Phormidiaceae	0.000307726	0.000452961	4.02632e-05	0.00200741
g__unclassified_f__Pirellulaceae	0.000149549	0.000189812	9.49061e-05	0.000126542
g__unclassified_f__Planococcaceae	4.8891e-05	3.01974e-05	2.87594e-06	0
g__unclassified_f__Pleomorphomonadaceae	2.58835e-05	2.58835e-05	2.87594e-06	0
g__unclassified_f__Polyangiaceae	0.000132293	5.1767e-05	4.31391e-05	0
g__unclassified_f__Propionibacteriaceae	3.16354e-05	0	0	6.32708e-05
g__unclassified_f__Pseudonocardiaceae	6.61467e-05	1.72557e-05	6.03948e-05	0
g__unclassified_f__Rhizobiaceae	0.00031923	0.000176871	0.000224324	0.000506166
g__unclassified_f__Rhizobiales_Incertae_Sedis	4.60151e-05	3.01974e-05	5.75189e-06	0
g__unclassified_f__Rhodanobacteraceae	5.75189e-06	4.31391e-06	0	0
g__unclassified_f__Rhodobacteraceae	0.00100946	0.00144948	0.000664343	0.0379394
g__unclassified_f__Rhodocyclaceae	2.58835e-05	2.15696e-05	0.000974945	0.00115613
g__unclassified_f__Rickettsiaceae	0.00189525	0.000974945	0.00062408	0
g__unclassified_f__Rikenellaceae	0.000224324	4.31391e-06	0.0106295	0
g__unclassified_f__Rubritaleaceae	0.000129417	0.000103534	0.00010641	0
g__unclassified_f__Ruminococcaceae	6.32708e-05	4.31391e-06	0.00142072	0.000138045
g__unclassified_f__Sandaracinaceae	0	0	0	6.32708e-05
g__unclassified_f__Silvanigrellaceae	1.15038e-05	3.01974e-05	2.87594e-05	0
g__unclassified_f__Simkaniaceae	8.62783e-06	1.72557e-05	0	0
g__unclassified_f__Solirubrobacteraceae	9.49061e-05	8.19644e-05	0.000278967	8.62783e-05
g__unclassified_f__Sphingomonadaceae	4.31391e-05	2.15696e-05	6.03948e-05	0.000224324
g__unclassified_f__Spirochaetaceae	7.76505e-05	1.72557e-05	1.15038e-05	0
g__unclassified_f__Sporichthyaceae	0.000293346	0.000142359	0.000158177	9.77821e-05
g__unclassified_f__Sporolactobacillaceae	8.62783e-06	2.15696e-05	2.30075e-05	0
g__unclassified_f__Sporomusaceae	0.000132293	0.000150987	6.03948e-05	0
g__unclassified_f__Staphylococcaceae	8.62783e-06	0	0	0
g__unclassified_f__Streptococcaceae	0	8.62783e-06	0	0
g__unclassified_f__Streptomycetaceae	5.75189e-06	4.31391e-06	0	0
g__unclassified_f__Streptosporangiaceae	0.000138045	0.00012079	8.05264e-05	0
g__unclassified_f__Sulfobacillaceae	2.87594e-06	0	5.75189e-06	0
g__unclassified_f__Symbiobacteraceae	8.62783e-06	3.45113e-05	1.43797e-05	0
g__unclassified_f__Syntrophobacteraceae	0.000247331	0.000284718	0.00010641	0
g__unclassified_f__Syntrophomonadaceae	5.1767e-05	3.45113e-05	3.45113e-05	0.000149549
g__unclassified_f__Thermoactinomycetaceae	4.8891e-05	5.1767e-05	3.45113e-05	5.75189e-06
g__unclassified_f__Thermomonosporaceae	1.15038e-05	0	0	0
g__unclassified_f__Thermotaleaceae	5.75189e-06	2.15696e-05	2.87594e-06	0
g__unclassified_f__Vampirovibrionaceae	5.75189e-06	0	0	0
g__unclassified_f__Verrucomicrobiaceae	8.05264e-05	4.31391e-05	3.73873e-05	0
g__unclassified_f__Vibrionaceae	2.87594e-06	0	7.18986e-05	0
g__unclassified_f__Vicinamibacteraceae	0.000644211	0.000336485	0.000166805	0
g__unclassified_f__Weeksellaceae	0	0	0	1.15038e-05
g__unclassified_f__Xanthobacteraceae	0.0008369	0.0004961	0.000333609	0
g__unclassified_f__Xanthomonadaceae	2.30075e-05	1.72557e-05	0	0
g__unclassified_f__Yersiniaceae	5.75189e-06	8.62783e-06	0	0
g__unclassified_f__norank_o__Fibrobacterales	5.75189e-06	0	0	0
g__unclassified_f__norank_o__Oligoflexales	8.62783e-06	1.29417e-05	5.75189e-06	0
g__unclassified_f__norank_o__Peptostreptococcales-Tissierellales	2.30075e-05	1.72557e-05	1.43797e-05	1.72557e-05
g__unclassified_k__norank_d__Bacteria	0.00395442	0.0036884	0.00126542	0.000805264
g__unclassified_o__Acidobacteriales	0	0	0.000140921	0
g__unclassified_o__Aeromonadales	2.87594e-06	8.62783e-06	0	0
g__unclassified_o__Babeliales	0.000163929	0.000172557	0.000175433	0.000195564
g__unclassified_o__Bacillales	0.00178021	0.00103965	8.34024e-05	0.000155301
g__unclassified_o__Bacteroidales	1.72557e-05	2.15696e-05	1.43797e-05	0
g__unclassified_o__Burkholderiales	0.000172557	0.000181184	0.00010641	4.60151e-05
g__unclassified_o__Cardiobacteriales	0	0	0.000301974	0
g__unclassified_o__Chitinophagales	0.00010641	8.62783e-06	0.00259698	0
g__unclassified_o__Chlamydiales	0.000307726	0.00022001	0.000103534	0.00012079
g__unclassified_o__Chthoniobacterales	1.15038e-05	8.62783e-06	0	0
g__unclassified_o__Clostridiales	4.31391e-05	3.88252e-05	1.72557e-05	0
g__unclassified_o__Coriobacteriales	2.87594e-06	0	2.87594e-06	0
g__unclassified_o__Cyanobacteriales	1.43797e-05	4.31391e-06	0	3.45113e-05
g__unclassified_o__Cytophagales	2.87594e-06	0	0	2.30075e-05
g__unclassified_o__Desulfitobacteriales	5.75189e-06	4.31391e-06	0	0
g__unclassified_o__Desulfobulbales	2.87594e-06	0	0	0
g__unclassified_o__Enterobacterales	7.18986e-05	9.922e-05	1.43797e-05	0
g__unclassified_o__Erysipelotrichales	8.34024e-05	3.45113e-05	8.62783e-05	0
g__unclassified_o__Fibrobacterales	2.58835e-05	1.72557e-05	3.45113e-05	0
g__unclassified_o__Flavobacteriales	0.000497538	0.000375311	0.000324982	1.72557e-05
g__unclassified_o__Frankiales	0.000471655	0.000422764	0.000301974	0.000126542
g__unclassified_o__Gaiellales	0.000126542	4.74531e-05	6.32708e-05	0
g__unclassified_o__Gammaproteobacteria_Incertae_Sedis	8.62783e-06	1.29417e-05	0	0
g__unclassified_o__Ktedonobacterales	0	2.15696e-05	8.05264e-05	0
g__unclassified_o__Lachnospirales	0.000221448	0.000228637	0.000158177	2.30075e-05
g__unclassified_o__Lactobacillales	5.75189e-06	8.62783e-06	0	0
g__unclassified_o__Micrococcales	0.000178308	8.62783e-05	6.32708e-05	0
g__unclassified_o__Microtrichales	2.30075e-05	3.45113e-05	1.72557e-05	0
g__unclassified_o__Myxococcales	4.60151e-05	4.31391e-06	1.15038e-05	5.75189e-05
g__unclassified_o__Opitutales	0	0	1.15038e-05	0
g__unclassified_o__Oscillospirales	0.000477407	4.74531e-05	0.000750621	0
g__unclassified_o__Oxyphotobacteria_Incertae_Sedis	2.58835e-05	2.15696e-05	2.87594e-06	0
g__unclassified_o__Peptostreptococcales-Tissierellales	4.31391e-05	1.29417e-05	0	0
g__unclassified_o__Planctomycetales	0	0	5.75189e-06	0
g__unclassified_o__Polyangiales	3.73873e-05	3.88252e-05	2.58835e-05	0.000115038
g__unclassified_o__Rhizobiales	0.00299386	0.00180322	0.00123953	0.00190963
g__unclassified_o__Rickettsiales	2.87594e-06	0	0.000678723	0
g__unclassified_o__Rokubacteriales	1.15038e-05	4.31391e-06	8.62783e-06	0
g__unclassified_o__Saccharimonadales	4.8891e-05	3.45113e-05	0.000218572	5.75189e-06
g__unclassified_o__Solirubrobacterales	0.000267463	0.000370997	0.000537801	0
g__unclassified_o__Streptosporangiales	5.75189e-06	0	0	0
g__unclassified_o__Syntrophales	8.62783e-06	0	5.75189e-06	0
g__unclassified_o__Thermomicrobiales	5.75189e-06	8.62783e-06	5.75189e-06	0
g__unclassified_o__Vampirovibrionales	2.87594e-06	4.31391e-06	0	0
g__unclassified_o__Veillonellales-Selenomonadales	6.03948e-05	5.1767e-05	3.16354e-05	0
g__unclassified_o__Verrucomicrobiales	0	0	0.000123666	0.000465903
g__unclassified_o__Vicinamibacterales	0.000109286	7.76505e-05	1.43797e-05	0
g__unclassified_o__Xanthomonadales	0	4.31391e-06	0	0
g__unclassified_o__norank_c__Clostridia	4.02632e-05	3.45113e-05	3.45113e-05	5.75189e-06
g__unclassified_o__norank_c__Desulfuromonadia	1.15038e-05	8.62783e-06	1.15038e-05	5.75189e-06
g__unclassified_p__Acidobacteriota	2.87594e-05	3.01974e-05	8.62783e-06	0
g__unclassified_p__Actinobacteriota	0.000811016	0.00069454	0.000388252	0.00012079
g__unclassified_p__Armatimonadota	8.62783e-06	1.29417e-05	8.62783e-06	0
g__unclassified_p__Chloroflexi	0.00010641	0.000150987	7.18986e-05	4.02632e-05
g__unclassified_p__Cyanobacteria	1.15038e-05	4.31391e-06	0	0
g__unclassified_p__Desulfobacterota	3.45113e-05	4.31391e-06	0	0
g__unclassified_p__Firmicutes	0.000713234	0.000565123	0.000169681	5.75189e-06
g__unclassified_p__Myxococcota	8.62783e-06	1.29417e-05	8.62783e-05	0
g__unclassified_p__Nitrospirota	4.02632e-05	3.01974e-05	3.45113e-05	0
g__unclassified_p__Planctomycetota	2.87594e-06	0	0	0
g__unclassified_p__Proteobacteria	6.90226e-05	8.19644e-05	1.43797e-05	0
g__unclassified_p__Verrucomicrobiota	1.72557e-05	4.31391e-06	2.30075e-05	0

## Sheet: Table S3
Table S3. Data used for the upset diagram of Fig. 1c.
Phylum	Xd+	Xd-	Xa+	Xa-
p__Acidobacteriota	3594	1838	2893	367
p__Actinobacteriota	33217	20122	16361	4647
p__Armatimonadota	0	0	38	25
p__Bacteroidota	406	240	2831	3963
p__Bdellovibrionota	262	178	246	97
p__Caldatribacteriota	3	0	0	0
p__Calditrichota	0	0	13	0
p__Campilobacterota	41	2	304	3
p__Chloroflexi	283	265	1342	256
p__Cyanobacteria	2820	2134	2430	3608
p__Deferrisomatota	86	51	17	0
p__Deinococcota	8	0	1	0
p__Desulfobacterota	3393	1930	1623	361
p__Elusimicrobiota	24	10	15	0
p__Entotheonellaeota	2	1	3	0
p__Fibrobacterota	500	194	190	0
p__Firmicutes	76154	84555	56793	65334
p__Fusobacteriota	6991	328	40426	543
p__Gemmatimonadota	30	8	69	40
p__Halanaerobiaeota	48	12	12	0
p__Methylomirabilota	39	4	10	0
p__Myxococcota	2641	924	1644	233
p__Nitrospirota	13	10	104	49
p__Patescibacteria	23	10	39	30
p__Planctomycetota	1248	741	891	1249
p__Proteobacteria	34981	23208	65709	56862
p__Spirochaetota	17	3	63	8
p__Sumerlaeota	123	42	100	22
p__Synergistota	0	0	1	0
p__Verrucomicrobiota	2165	1407	1962	4122

## Sheet: Table S4
Table S4. Data used for the upset diagram of Fig. 1d.
Phylum	Xd+	Xd-	Xa+	Xa-
g__1174-901-12	1	4	0	0
g__1921-2	0	0	3	0
g__1921-3	0	1	78	55
g__1959-1	7	10	29	4
g__966-1	15	7	40	0
g__AAP99	0	0	23	0
g__ADurb.Bin063-1	48	21	55	144
g__AKYG587	7	5	19	0
g__Acetanaerobacterium	5	5	5	0
g__Acetitomaculum	2	5	0	0
g__Acetivibrio	104	71	40	3
g__Acetobacterium	7	13	12	0
g__Acetobacteroides	1	0	4	0
g__Acetonema	7	0	0	0
g__Achromobacter	420	384	22614	28005
g__Acidaminobacter	3	0	5	21
g__Acidibacillus	10	4	9	0
g__Acidibacter	40	14	62	44
g__Acidiphilium	0	0	0	3
g__Acidocella	7	0	0	0
g__Acidothermus	29	11	275	154
g__Acidovorax	8	2	76	0
g__Acinetobacter	114	348	4865	2742
g__Actibacter	13	6	13	0
g__Actinoallomurus	59	38	15	0
g__Actinoalloteichus	2	6	1	0
g__Actinocorallia	20	8	53	0
g__Actinomadura	38	20	30	15
g__Actinomyces	3	1	96	70
g__Actinomycetospora	212	88	68	75
g__Actinophytocola	3	0	0	6
g__Actinoplanes	20	8	2	0
g__Actinopolymorpha	3	6	0	0
g__Actinospica	4	3	32	17
g__Acuticoccus	2	3	3	0
g__Adhaeribacter	1	0	48	0
g__Aeribacillus	5	1	22	0
g__Aerococcus	0	0	9	0
g__Aeromicrobium	2	0	0	0
g__Aeromonas	33	30	1314	161
g__Aerosphaera	0	2	0	0
g__Aetherobacter	237	110	94	0
g__Afifella	0	0	43	2
g__Agaricicola	0	5	0	0
g__Agathobacter	9	4	2	13
g__Agromyces	277	114	158	14
g__Ahniella	5	4	251	174
g__Algoriphagus	2	0	0	0
g__Alicyclobacillus	54	42	18	10
g__Aliihoeflea	1	0	0	0
g__Aliterella	1	0	0	0
g__Alkalibacter	2	0	0	0
g__Alkalibaculum	2	5	2	0
g__Alkaliphilus	15	11	9	0
g__Allocatelliglobosispora	19	13	9	0
g__Alloprevotella	0	0	1	0
g__Allorhizobium-Neorhizobium-Pararhizobium-Rhizobium	514	199	169	8
g__Alsobacter	40	21	77	3
g__Altererythrobacter	24	3	22	0
g__Amaricoccus	51	25	162	40
g__Aminobacter	1	0	0	0
g__Ammoniibacillus	5	6	2	4
g__Ammoniphilus	71	50	113	8
g__Amnipila	25	11	3	0
g__Amycolatopsis	11	8	77	0
g__Anaerobacter	4	1	0	0
g__Anaerobacterium	254	117	77	23
g__Anaerococcus	0	0	15	0
g__Anaerocolumna	280	121	93	51
g__Anaerofustis	1	2	3	0
g__Anaerolinea	20	7	7	0
g__Anaeromusa-Anaeroarcus	8	4	2	0
g__Anaeromyxobacter	373	152	205	0
g__Anaeroplasma	0	0	1	0
g__Anaerosalibacter	2	3	2	0
g__Anaerosinus	301	150	188	57
g__Anaerospora	16	11	4	0
g__Anaerosporobacter	50	13	25	24
g__Anaerosporomusa	1	5	1	0
g__Anaerostignum	4	2	2	0
g__Anaerostipes	1	3	1	0
g__Anaerotruncus	0	2	0	0
g__Anaerovorax	237	140	93	8
g__Aneurinibacillus	21	29	6	2
g__Angustibacter	19	4	7	0
g__Annamia_HOs24	0	0	0	10
g__Anoxybacillus	5	2	5	0
g__Aphanizomenon_NIES81	22	13	24	0
g__Aquabacterium	0	2	117	27
g__Aquicella	119	81	48	52
g__Aquisphaera	117	80	139	26
g__Archangium	760	106	442	6
g__Arenimonas	35	29	51	28
g__Armatimonas	0	0	0	1
g__Arsenicicoccus	2	0	0	0
g__Arthrobacter	121	117	113	0
g__Arthronema_SAG_12.89	1	0	0	0
g__Atopobium	0	4	0	0
g__Atopococcus	0	1	0	0
g__Aurantimicrobium	53	46	44	0
g__Aurantisolimonas	0	2	2	27
g__Aureibacillus	6	2	2	0
g__Aureimonas	35	34	9	3
g__Azohydromonas	1	0	1	0
g__Azospira	23	13	44	17
g__Azospirillum	9	1	47	0
g__BBMC-4	499	192	189	0
g__BD1-7_clade	41	10	59	24
g__BacC-u-018	0	1	0	0
g__Bacillus	6535	5578	5380	1566
g__Bacteriovorax	1	1	4	12
g__Baia	14	17	15	7
g__Bauldia	166	53	55	0
g__Bdellovibrio	36	36	86	11
g__Beutenbergia	2	2	0	0
g__Bhargavaea	1	2	0	0
g__Bifidobacterium	15	248	3	1
g__Blastocatella	0	0	0	64
g__Blastochloris	23	7	0	0
g__Blastococcus	161	71	231	43
g__Blastopirellula	240	170	172	143
g__Blautia	7	27	2	0
g__Bosea	289	113	92	37
g__Brachybacterium	4	29	4	0
g__Bradyrhizobium	1497	519	435	33
g__Branchiibius	0	0	4	4
g__Brassicibacter	3	0	2	0
g__Brevibacillus	318	218	166	2
g__Brevibacterium	5	7	1	0
g__Brevifollis	0	0	0	11
g__Brevundimonas	7	12	46	0
g__Brochothrix	0	1	5	0
g__Brooklawnia	3	2	5	0
g__Bryobacter	16	7	73	55
g__Burkholderia-Caballeronia-Paraburkholderia	8	4	88	33
g__Byssovorax	0	1	0	0
g__Bythopirellula	0	2	3	0
g__CAG-352	3	0	0	0
g__CI75cm.2.12	0	2	19	0
g__CL500-29_marine_group	382	197	190	245
g__CL500-3	1	0	4	259
g__Caedibacter	1	0	0	0
g__Caldalkalibacillus	10	5	6	0
g__Caldibacillus	11	0	6	52
g__Caldicoprobacter	52	17	3	0
g__Caldinitratiruptor	4	0	0	0
g__Calditerricola	1	0	0	0
g__Calorithrix	0	0	9	0
g__Calothrix_PCC-6303	8	0	0	0
g__Camelimonas	11	5	0	0
g__Candidatus_Accumulibacter	7	1	93	3
g__Candidatus_Alysiosphaera	133	36	177	108
g__Candidatus_Amoebophilus	4	1	3	0
g__Candidatus_Anammoximicrobium	38	18	17	0
g__Candidatus_Arthromitus	3	0	0	0
g__Candidatus_Bacilloplasma	72	31	96	0
g__Candidatus_Bealeia	0	0	1	37
g__Candidatus_Berkiella	38	37	23	43
g__Candidatus_Caldatribacterium	3	0	0	0
g__Candidatus_Captivus	1	0	0	0
g__Candidatus_Chloroploca	1	0	0	0
g__Candidatus_Chlorothrix	1	0	749	16
g__Candidatus_Competibacter	100	49	414	55
g__Candidatus_Contubernalis	0	0	2	0
g__Candidatus_Electronema	0	0	0	14
g__Candidatus_Entotheonella	2	1	3	0
g__Candidatus_Jidaibacter	1	0	0	0
g__Candidatus_Koribacter	2	0	11	1
g__Candidatus_Liberibacter	1	0	0	0
g__Candidatus_Lumbricincola	0	1	0	0
g__Candidatus_Megaira	16	6	24	0
g__Candidatus_Methylomirabilis	1	0	0	0
g__Candidatus_Methylopumilus	1	0	0	0
g__Candidatus_Methylospira	92	30	53	0
g__Candidatus_Microthrix	1	3	0	0
g__Candidatus_Nostocoida	1	0	1	0
g__Candidatus_Omnitrophus	23	11	13	0
g__Candidatus_Ovatusbacter	12	6	0	14
g__Candidatus_Paracaedibacter	10	6	4	55
g__Candidatus_Protochlamydia	52	47	26	42
g__Candidatus_Rhabdochlamydia	0	1	0	0
g__Candidatus_Saccharimonas	0	0	0	4
g__Candidatus_Soleaferrea	9	11	3	0
g__Candidatus_Solibacter	18	17	162	15
g__Candidatus_Udaeobacter	42	13	102	0
g__Candidatus_Xenohaliotis	2	0	0	0
g__Candidatus_Xiphinematobacter	203	93	45	54
g__Capnocytophaga	0	0	3	53
g__Caproiciproducens	323	167	416	9
g__Carnobacterium	60	3	0	0
g__Castellaniella	0	0	219	70
g__Catellatospora	55	17	26	1
g__Catenulispora	14	19	6	8
g__Caulobacter	28	12	44	0
g__Cellulomonas	308	59	67	8
g__Cellulosilyticum	140	116	67	2
g__Cellulosimicrobium	57	41	58	0
g__Cellvibrio	2	0	0	0
g__Cetobacterium	6990	328	40348	499
g__Chalicogloea_CCALA_975	0	0	23	0
g__Chelatococcus	21	6	1	0
g__Chitinibacter	108	6	9	0
g__Chitinilyticum	12	0	0	0
g__Chlorobaculum	0	6	6	0
g__Chloronema	5	0	12	100
g__Christensenellaceae_R-7_group	113	57	50	0
g__Chroococcidiopsis_PCC_7203	9	16	14	0
g__Chroococcidiopsis_SAG_2023	26	1	2	0
g__Chryseobacterium	184	90	6	12
g__Chryseolinea	3	0	0	0
g__Chryseomicrobium	5	6	2	0
g__Chthoniobacter	232	98	121	146
g__Chthonobacter	214	139	130	103
g__Chthonomonas	0	0	38	24
g__Chungangia	3	1	4	0
g__Citricoccus	3	2	0	0
g__Citrifermentans	4	1	0	0
g__Cloacibacterium	0	0	106	44
g__Clostridioides	6	1	0	0
g__Clostridium	19	20	9	6
g__Clostridium_sensu_stricto_1	7098	4487	4185	446
g__Clostridium_sensu_stricto_10	157	102	78	0
g__Clostridium_sensu_stricto_11	656	401	303	24
g__Clostridium_sensu_stricto_12	940	621	621	76
g__Clostridium_sensu_stricto_13	463	324	341	36
g__Clostridium_sensu_stricto_14	34	42	13	0
g__Clostridium_sensu_stricto_15	6	8	0	0
g__Clostridium_sensu_stricto_16	16	19	7	4
g__Clostridium_sensu_stricto_18	32	68	6	1
g__Clostridium_sensu_stricto_19	52	26	21	0
g__Clostridium_sensu_stricto_2	48	52	35	0
g__Clostridium_sensu_stricto_3	383	219	210	16
g__Clostridium_sensu_stricto_5	106	87	69	6
g__Clostridium_sensu_stricto_6	119	94	120	2
g__Clostridium_sensu_stricto_7	34	43	23	2
g__Clostridium_sensu_stricto_8	1130	530	455	155
g__Clostridium_sensu_stricto_9	206	116	231	24
g__Cohnella	220	109	106	36
g__Colidextribacter	13	8	7	0
g__Collinsella	8	133	6	0
g__Comamonas	128	70	225	75
g__Conexibacter	960	1051	1077	363
g__Coprococcus	0	3	1	1
g__Corallococcus	1	0	0	0
g__Corynebacterium	17	65	4	9
g__Coxiella	186	83	90	19
g__Craurococcus-Caldovatus	4	4	14	31
g__Crenobacter	22	11	16	7
g__Crenothrix	86	57	102	2
g__Crocinitomix	1	0	1	0
g__Crossiella	4	0	28	0
g__Cryobacterium	586	238	139	30
g__Cryptanaerobacter	9	9	5	0
g__Cupriavidus	0	1	0	0
g__Cuspidothrix_LMECYA_163	8	3	2	0
g__Cutibacterium	0	2	0	0
g__Cyanobium_PCC-6307	2259	935	1830	395
g__Cylindrospermum_PCC-7417	0	2	0	0
g__Cystobacter	1	0	0	0
g__Cytophaga	2	0	2	0
g__DNF00809	0	0	2	0
g__DSSD61	0	0	1	0
g__Dactylosporangium	40	19	25	13
g__Dapisostemonum_CCIBt_3536	5	0	0	0
g__Dechloromonas	29	25	127	29
g__Deefgea	60	5	6	0
g__Deferrisoma	86	51	17	0
g__Defluviicoccus	350	95	535	177
g__Defluviimonas	79	32	49	2020
g__Defluviitalea	1	0	2	0
g__Defluviitaleaceae_UCG-011	3	3	4	3
g__Dehalobacter	0	0	4	0
g__Deinococcus	4	0	1	0
g__Delftia	4	5	81	84
g__Demequina	13	17	5	0
g__Dendrosporobacter	2	3	0	0
g__Denitratisoma	31	44	16	0
g__Desemzia	5	7	0	0
g__Desmonostoc_PCC-7422	14	6	5	0
g__Desulfatiglans	108	59	113	0
g__Desulfatitalea	0	1	0	0
g__Desulfitibacter	7	7	1	0
g__Desulfitobacterium	11	7	14	11
g__Desulfobacca	1042	868	565	91
g__Desulfobacterium_catecholicum_group	42	24	28	0
g__Desulfobulbus	37	18	6	0
g__Desulfofarcimen	31	17	14	2
g__Desulfohalotomaculum	3	3	1	0
g__Desulfomicrobium	7	0	2	0
g__Desulfomonile	1298	520	363	7
g__Desulforhabdus	25	5	10	0
g__Desulforhopalus	2	1	0	0
g__Desulfosporosinus	90	71	82	11
g__Desulfotomaculum	17	5	4	0
g__Desulfovermiculus	0	0	0	1
g__Desulfovibrio	25	9	8	212
g__Desulfovirga	78	37	29	0
g__Desulfuribacillus	0	1	0	0
g__Desulfurispora	22	3	8	1
g__Desulfuromonas	6	3	6	10
g__Dethiobacter	1	3	0	0
g__Devosia	75	33	8	0
g__Dielma	87	31	138	54
g__Dietzia	8	8	15	0
g__Dinghuibacter	84	52	188	50
g__Diplorickettsia	34	45	27	0
g__Dokdonella	3	0	70	0
g__Dolichospermum_NIES41	1	3	1	0
g__Dolosicoccus	0	2	0	0
g__Domibacillus	34	26	20	0
g__Dongia	32	4	66	17
g__Dorea	0	8	0	0
g__Dyadobacter	0	0	5	0
g__Dyella	0	1	19	0
g__EcFYyy-200	13	6	4	0
g__Edaphobaculum	0	1	1	0
g__Effusibacillus	9	15	11	0
g__Eggerthella	1	0	0	0
g__Eikenella	0	0	1	0
g__Ellin516	2	0	3	0
g__Ellin6067	28	11	197	109
g__Emticicia	1	0	0	0
g__Endomicrobium	24	10	15	0
g__Enhydrobacter	3	2	98	23
g__Ensifer	162	67	51	25
g__Enteractinococcus	0	6	3	0
g__Enterobacter	1947	3851	9163	321
g__Enterococcus	533	266	27	47
g__Enterorhabdus	4	0	0	0
g__Epulopiscium	1130	622	519	28
g__Erysipelatoclostridium	14	8	1	0
g__Erysipelothrix	0	4	0	0
g__Erysipelotrichaceae_UCG-003	0	6	4	0
g__Escherichia-Shigella	1	1	576	104
g__Estrella	6	13	6	0
g__Eubacterium	7	7	3	0
g__Eubacterium_brachy_group	26	14	18	0
g__Eubacterium_fissicatena_group	1	0	0	0
g__Eubacterium_hallii_group	0	9	2	0
g__Eubacterium_nodatum_group	2	1	0	0
g__Eubacterium_saphenum_group	0	0	36	12
g__Eubacterium_siraeum_group	1	0	4	0
g__Eubacterium_ventriosum_group	5	0	0	0
g__Exiguobacterium	2517	53589	3899	134
g__Ezakiella	0	0	4	0
g__F0332	1	0	0	60
g__FCPS473	0	6	49	0
g__FFCH7168	1	0	0	0
g__Facklamia	0	1	0	0
g__Faecalibacterium	0	1	0	0
g__Falsirhodobacter	0	0	0	1
g__Family_XIII_AD3011_group	8	4	1	2
g__Family_XIII_UCG-001	4	2	0	0
g__Ferribacterium	0	0	26	0
g__Ferruginibacter	0	0	4	38
g__Fervidicella	9	3	7	0
g__Fictibacillus	567	534	468	50
g__Filomicrobium	7	5	0	0
g__Fimbriiglobus	40	25	42	186
g__Finegoldia	0	0	4	1
g__Flavihumibacter	8	8	33	0
g__Flavisolibacter	0	0	2	0
g__Flavobacterium	7	16	11	412
g__Fluviicola	0	2	0	27
g__Fodinibacter	1	0	0	0
g__Fonticella	359	178	164	37
g__FukuN18_freshwater_group	8	10	1	0
g__FukuN57	0	5	1	0
g__Fusibacter	0	0	1	9
g__Fusicatenibacter	0	2	0	0
g__Fusobacterium	1	0	22	40
g__G12-WMSP1	1	1	8	7
g__GKS98_freshwater_group	1	0	0	0
g__GOUTA6	1	0	0	0
g__Gaetbulibacter	0	1	0	1
g__Gaiella	2290	893	1254	157
g__Gallicola	1	2	0	0
g__Gallionella	6	0	2	0
g__Gardnerella	0	0	10	0
g__Gemella	0	0	16	20
g__Geminicoccus	10	2	16	88
g__Geminocystis_PCC-6308	0	0	0	99
g__Gemmata	23	11	10	58
g__Gemmatimonas	30	8	29	40
g__Gemmobacter	248	319	263	1876
g__Geobacillus	117	30	33	16
g__Geobacter	2	8	2	0
g__Geodermatophilus	18	8	113	65
g__Geomicrobium	1	8	1	0
g__Georgenia	3	13	0	0
g__Geotalea	1	0	6	0
g__Geothermobacter	20	10	7	0
g__Geothermomicrobium	6	0	0	25
g__Geothrix	0	1	0	0
g__Gleocapsa	0	0	2	1
g__Glutamicibacter	0	1	2	0
g__Glycomyces	2	3	0	0
g__Gordonia	33	13	25	18
g__Gordonibacter	0	2	0	0
g__Gottschalkia	37	13	12	2
g__Gracilibacter	107	44	74	23
g__Granulicatella	0	0	6	2
g__HAVOmat113	3	0	0	0
g__HN-HF0106	45	12	5	0
g__HSB_OF53-F07	12	28	18	62
g__Haemophilus	0	0	8	40
g__Haliangium	415	125	417	119
g__Haliea	10	0	1	0
g__Haliscomenobacter	0	0	0	17
g__Halobacillus	6	11	11	0
g__Halocella	48	12	12	0
g__Halochromatium	2	0	7	0
g__Haloimpatiens	15	11	13	1
g__Halomonas	5	2	7	0
g__Haloplasma	6	4	3	0
g__Halothiobacillus	0	0	0	28
g__Hamadaea	18	7	0	6
g__Hathewaya	17	17	17	0
g__Hazenella	0	1	0	0
g__Helicobacter	39	0	303	0
g__Herbinix	35	8	5	1
g__Hirschia	0	0	4	16
g__Hydrogenispora	4315	1614	912	192
g__Hydrogenoanaerobacterium	4	0	1	0
g__Hydrogenophaga	1	2	10	284
g__Hydrogenophilus	0	0	0	5
g__Hyphomicrobium	3456	1639	1372	485
g__IMCC26207	520	436	363	292
g__Iamia	368	193	190	122
g__Ideonella	16	4	42	20
g__Ignavibacterium	1	0	3	4
g__Ilumatobacter	806	416	428	284
g__Inhella	0	0	0	29
g__Inquilinus	1	0	0	0
g__Intestinimonas	18	5	2	0
g__Intrasporangium	7	6	1	0
g__Irregularibacter	1	0	0	0
g__JCM_18997	6	0	2	0
g__JG30a-KF-32	15	16	40	4
g__JGI_0001001-H03	2	1	5	13
g__Jatrophihabitans	16	10	52	1
g__JdFR-76	0	0	4	0
g__Jeotgalicoccus	2	5	0	0
g__Jonesia	4	4	5	0
g__KCM-B-112	7	4	475	0
g__KD3-10	14	5	6	0
g__Kaistia	186	69	43	0
g__Kandleria	0	0	1	0
g__Kibdelosporangium	2	0	0	0
g__Kineococcus	3	2	1	0
g__Klebsiella	39	76	453	0
g__Klenkia	64	21	85	17
g__Kocuria	1	3	0	0
g__Kribbella	24	7	3	0
g__Kroppenstedtia	13	0	1	0
g__Ktedonobacter	9	11	17	0
g__LD29	603	357	412	9
g__Labrys	45	15	19	77
g__Laceyella	42	13	21	5
g__Lachnoanaerobaculum	0	0	0	4
g__Lachnoclostridium	100	48	171	0
g__Lachnospiraceae_FCS020_group	0	0	1	0
g__Lachnospiraceae_ND3007_group	0	1	1	1
g__Lachnospiraceae_NK3A20_group	1	0	0	0
g__Lachnospiraceae_NK4A136_group	1	2	2	0
g__Lachnospiraceae_UCG-003	0	2	0	0
g__Lachnospiraceae_UCG-007	52	49	21	25
g__Lachnotalea	27	10	2	2
g__Lacibacter	0	0	0	42
g__Lacihabitans	0	0	0	6
g__Lactobacillus	131	288	4961	298
g__Lactococcus	4149	1020	1140	0
g__Lactovum	1	0	1	0
g__Lacunisphaera	0	3	0	0
g__Lamprocystis	4	0	0	0
g__Laribacter	0	0	2	0
g__Lautropia	55	17	59	15
g__Legionella	356	362	393	350
g__Leifsonia	43	35	41	15
g__Lentimicrobium	0	0	43	0
g__Leptolinea	0	0	2	0
g__Leptolyngbya_ANT.L52.2	22	14	19	0
g__Leptolyngbya_BN43	1	12	9	0
g__Leptolyngbya_FYG	2	0	8	0
g__Leptospirillum	3	2	2	20
g__Leptotrichia	0	0	56	4
g__Leucobacter	6547	2148	540	13
g__Leuconostoc	1	17	124	0
g__Levilinea	2	0	2	0
g__Lewinella	0	0	25	0
g__Limibaculum	1	1	0	0
g__Limnobacter	2	0	0	0
g__Limnochorda	16	16	2	11
g__Limnohabitans	1	3	33	0
g__Limnolyngbya_CHAB4449	0	6	7	0
g__Litorilinea	1	0	0	0
g__Longispora	6	4	4	0
g__Longivirga	138	67	141	345
g__Luedemannella	231	80	70	8
g__Luteibacter	0	0	2	0
g__Luteimonas	0	0	5	0
g__Luteitalea	3318	1699	2132	107
g__Luteolibacter	665	489	891	3177
g__Lutispora	300	146	164	43
g__Lysinibacillus	761	316	309	28
g__Lysobacter	139	61	85	16
g__MM2	4	2	0	0
g__MND1	10	1	114	86
g__MSBL3	0	0	0	6
g__Macellibacteroides	0	0	51	0
g__Macrococcus	185	7	0	0
g__Magnetospirillum	3	1	0	0
g__Malikia	2	2	205	94
g__Marmoricola	196	125	140	49
g__Marvinbryantia	0	0	1	0
g__Massilia	14	13	27	30
g__Megamonas	1	1	0	0
g__Megasphaera	0	0	107	0
g__Melghirimyces	6	0	0	0
g__Merismopedia_0BB39S01	0	0	0	8
g__Merismopedia_AICB1015	0	0	0	1
g__Mesorhizobium	21	7	2	0
g__Methylobacter	12	29	48	9
g__Methylobacterium-Methylorubrum	446	248	247	11
g__Methylocaldum	248	99	101	2
g__Methyloceanibacter	0	1	0	0
g__Methylocystis	13384	9209	7290	708
g__Methylomagnum	32	4	12	0
g__Methylomicrobium	3	1	1	0
g__Methylomonas	5	4	0	0
g__Methyloparacoccus	777	228	440	10
g__Methylorosula	17	19	3	3
g__Methylotenera	0	0	3	17
g__Microcystis_PCC-7914	2	3	18	429
g__Microlunatus	4	3	5	11
g__Micromonospora	926	349	383	82
g__Microvirga	570	256	283	99
g__Minicystis	28	36	34	0
g__Mobilicoccus	6	0	0	0
g__Mobilitalea	852	402	429	15
g__Modestobacter	2	0	0	0
g__Monoglobus	57	22	11	0
g__Motilibacter	0	0	81	0
g__Mumia	1	2	0	0
g__Mycobacterium	10254	7833	4583	95
g__Mycoplasma	1	0	20	0
g__Myxococcus	60	31	14	0
g__NK4A214_group	52	27	30	22
g__NS10_marine_group	0	0	1	0
g__Nakamurella	5	8	3	34
g__Nannocystis	102	40	34	0
g__Natranaerovirga	9	23	5	10
g__Neisseria	0	0	213	61
g__Neo-b11	0	4	2	0
g__Neochlamydia	207	196	180	478
g__Nitratireductor	639	479	425	218
g__Nitrosomonas	2	0	52	0
g__Nitrosospira	2	0	0	0
g__Nitrospira	10	8	102	29
g__Niveispirillum	2	0	0	0
g__Nocardia	80	17	95	0
g__Nocardioides	932	538	425	103
g__Nocardiopsis	5	29	10	0
g__Nodosilinea_PCC-7104	10	13	5	0
g__Nonomuraea	88	26	20	7
g__Nordella	344	151	118	72
g__Nostoc_PCC-7107	102	8	11	0
g__Nostoc_PCC-73102	13	20	9	0
g__Nostoc_PCC-7524	41	36	14	0
g__Nostoc_PCC-8976	18	12	2	0
g__Novibacillus	3	1	0	0
g__Novosphingobium	16	8	47	55
g__OLB12	1	0	198	185
g__OLB13	0	0	98	0
g__OM27_clade	99	81	114	23
g__OM60NOR5_clade	269	116	341	714
g__Occallatibacter	0	0	1	0
g__Oceanobacillus	22	3	9	11
g__Ochrobactrum	6	17	1	0
g__Oikopleura	1	0	0	0
g__Oligoflexus	65	31	22	0
g__Oribacterium	0	0	3	46
g__Oryzihumus	42	37	48	3
g__Oscillatoria_PCC-6304	0	5	0	0
g__Oscillatoria_SAG_1459-8	1	4	0	0
g__Oscillibacter	2	0	0	0
g__Oxalobacter	6	4	0	0
g__Oxobacter	58	15	47	18
g__P3OB-42	101	46	98	0
g__Paenarthrobacter	0	1	7	23
g__Paenibacillus	1435	743	962	278
g__Paeniclostridium	5	2	1	0
g__Paenisporosarcina	49	37	28	0
g__Pajaroellobacter	236	111	125	25
g__Paludibaculum	21	10	11	0
g__Paludicola	5	0	1	0
g__Paludisphaera	9	9	1	0
g__Pantalinema	2	0	0	0
g__Pantoea	39	57	1	0
g__Papillibacter	13	10	14	0
g__Parachlamydia	2	4	3	0
g__Paraclostridium	0	1	0	0
g__Paracoccus	124	114	306	45
g__Parvibacter	0	0	20	0
g__Parviterribacter	56	16	57	127
g__Pasteuria	44	35	20	0
g__Patulibacter	35	21	3	0
g__Paucibacter	11	0	1	0
g__Pediococcus	0	43	21	3
g__Pedobacter	46	44	1780	2923
g__Pedomicrobium	1851	775	744	306
g__Pelolinea	11	10	9	0
g__Pelosinus	53	37	53	14
g__Pelotomaculum	39	18	13	0
g__Peptococcus	16	15	6	0
g__Peptoniphilus	0	0	118	0
g__Peptostreptococcus	3	5	0	0
g__Peredibacter	61	29	20	51
g__Phaeodactylibacter	0	0	53	13
g__Phaselicystis	62	35	21	76
g__Phenylobacterium	37	12	19	0
g__Phormidium_IAM_M-71	2	4	0	30
g__Photobacterium	0	0	0	2
g__Phreatobacter	95	52	54	861
g__Phyllobacterium	2	0	0	0
g__Pir1_lineage	17	6	1	0
g__Pir2_lineage	42	12	4	0
g__Pir3_lineage	10	10	5	0
g__Pir4_lineage	202	60	39	9
g__Pirellula	212	158	146	414
g__Piscicoccus	8	9	5	0
g__Planctomicrobium	15	12	6	4
g__Planctopirus	4	2	10	4
g__Planifilum	117	39	58	7
g__Planktothrix_NIVA-CYA_15	143	957	389	2624
g__Planococcus	5	168	4	0
g__Planomicrobium	65	120	13	0
g__Plasticicumulans	0	0	15	0
g__Plesiomonas	2	2	175	92
g__Pleurocapsa_PCC-7319	0	0	1	0
g__Polyangium	100	75	86	4
g__Polycladomyces	2	1	2	0
g__Polymorphobacter	5	5	2	0
g__Polynucleobacter	4	3	1	0
g__Pontibacter	1	1	33	0
g__Porphyrobacter	4	5	2	73
g__Porphyromonas	0	0	6	0
g__Prevotella	1	1	41	2
g__Promicromonospora	31	6	3	0
g__Propionicicella	3	1	8	0
g__Propionimicrobium	0	0	3	0
g__Propionispira	4	3	0	0
g__Prosthecobacter	0	0	21	39
g__Prosthecomicrobium	34	20	23	9
g__Proteiniborus	4	1	3	0
g__Proteiniclasticum	0	1	4	0
g__Proteiniphilum	2	0	0	0
g__Pseudanabaena_NgrPSln22	2	4	1	0
g__Pseudarthrobacter	2904	2297	1328	358
g__Pseudobacteroides	37	12	15	0
g__Pseudochelatococcus	2	0	0	0
g__Pseudochrobactrum	30	15	16	46
g__Pseudogracilibacillus	5	11	6	0
g__Pseudolabrys	288	108	152	121
g__Pseudomonas	112	186	2279	1898
g__Pseudonocardia	245	101	120	3
g__Pseudorhodoplanes	756	305	194	26
g__Pseudoxanthobacter	6	0	3	0
g__Pseudoxanthomonas	8	0	1	0
g__Psychrobacillus	115	102	49	3
g__Psychrobacter	9	21	3	82
g__Psychroglaciecola	3	2	2	0
g__Puia	0	1	0	0
g__Pullulanibacillus	10	6	4	0
g__Pyramidobacter	0	0	1	0
g__Quadrisphaera	12	11	3	0
g__RB41	4	3	144	66
g__RBG-16-49-21	1	0	0	0
g__RBG-16-58-14	196	174	199	8
g__Rahnella1	8	64	84	0
g__Ramlibacter	0	0	5	13
g__Reyranella	94	25	59	27
g__Rhizobacter	3	0	0	40
g__Rhizocola	2	0	0	0
g__Rhodobacter	287	197	163	10750
g__Rhodoblastus	50	29	15	0
g__Rhodococcus	237	132	545	613
g__Rhodoferax	0	1	0	87
g__Rhodomicrobium	52	24	8	17
g__Rhodopirellula	66	60	29	17
g__Rhodoplanes	188	55	45	27
g__Rickettsiella	8	3	0	2
g__Risungbinella	3	3	2	0
g__Robinsoniella	10	0	0	0
g__Romboutsia	13700	4894	5981	622
g__Roseburia	8	3	3	0
g__Roseiarcus	8	3	2	0
g__Roseimicrobium	23	18	14	0
g__Roseisolibacter	0	0	40	0
g__Roseobacter_clade_CHAB-I-5_lineage	5	3	5	0
g__Roseomonas	254	84	166	224
g__Rothia	0	0	140	21
g__Rubellimicrobium	32	42	121	228
g__Rubritepida	2	0	0	1
g__Rubrobacter	34	25	237	20
g__Ruminiclostridium	1638	776	712	43
g__Ruminococcus	31	26	11	9
g__Ruminococcus_gnavus_group	0	0	15	0
g__Ruminococcus_torques_group	2	28	2	0
g__Rummeliibacillus	99	57	106	8
g__Runella	0	0	0	11
g__SH-PL14	78	40	18	12
g__SH3-11	0	0	33	0
g__SM1A02	15	0	190	67
g__SWB02	29	10	127	19
g__Saccharomonospora	4	1	2	1
g__Saccharopolyspora	12	0	8	6
g__Salinarimonas	0	0	2	0
g__Salinirepens	0	0	0	4
g__Salinispora	72	39	16	0
g__Salipaludibacillus	4	2	1	0
g__Sandaracinobacter	1	0	1	0
g__Sandaracinus	50	15	37	1
g__Sanguibacter	4	4	0	0
g__Sarcina	34	13	10	0
g__Scardovia	0	0	0	12
g__Schlesneria	14	3	3	8
g__Sedimentibacter	54	39	20	6
g__Sediminibacterium	0	0	0	17
g__Seinonella	8	0	0	0
g__Selenomonas	0	0	4	0
g__Senegalimassilia	0	2	0	0
g__Serratia	28	91	84	0
g__Sh765B-TzT-35	10	1	1	0
g__Shewanella	25	8	1356	4
g__Shimazuella	31	25	17	0
g__Sideroxydans	0	0	3	0
g__Silanimonas	0	4	0	5
g__Singulisphaera	40	28	12	26
g__Sinomonas	2	2	212	194
g__Sinosporangium	1	0	0	0
g__Skermanella	168	67	109	16
g__Smaragdicoccus	3	3	8	0
g__Smithella	2	0	1	0
g__Solibacillus	7	3	0	0
g__Solirubrobacter	256	66	113	46
g__Solitalea	6	3	2	3
g__Soonwooa	3	0	0	0
g__Sorangium	85	31	30	2
g__Sphaerisporangium	36	14	32	0
g__Sphaerospermopsis_BCCUSP55	60	46	15	0
g__Sphaerotilus	0	0	9	0
g__Sphingomonas	318	120	677	325
g__Sphingopyxis	0	0	45	23
g__Spirochaeta	16	3	14	4
g__Spirochaeta_2	0	0	0	1
g__Sporacetigenium	69	47	47	106
g__Sporanaerobacter	9	1	6	0
g__Sporichthya	107	61	79	138
g__Sporobacter	337	129	119	9
g__Sporocytophaga	15	5	4	0
g__Sporolactobacillus	0	2	1	0
g__Sporomusa	649	286	240	33
g__Sporosarcina	72	37	40	0
g__Stackebrandtia	0	0	0	13
g__Stanieria_PCC-7437	1	0	0	0
g__Staphylococcus	5	21	188	71
g__Starkeya	37	15	10	0
g__Stenotrophobacter	0	2	0	0
g__Stenotrophomonas	1	6	64	8
g__Steroidobacter	15	4	5	0
g__Stomatobaculum	0	0	19	0
g__Streptococcus	37	70	374	252
g__Streptomyces	820	577	712	124
g__Streptosporangium	153	55	35	0
g__Subdoligranulum	0	4	15	0
g__Subgroup_10	155	58	182	0
g__Subgroup_23	46	29	93	9
g__Sulfuricurvum	0	2	1	0
g__Sulfurifustis	4	2	0	0
g__Sulfuritalea	0	1	0	22
g__Sulfurovum	2	0	0	3
g__Sumerlaea	123	42	100	22
g__Sva0081_sediment_group	334	158	223	0
g__Sva0996_marine_group	5	0	0	0
g__Symbiobacterium	32	13	27	6
g__Synechocystis_CCALA_700	0	0	2	0
g__Synechocystis_PCC-6803	0	1	0	11
g__Syntrophaceticus	5	1	5	0
g__Syntrophobacter	112	87	83	26
g__Syntrophomonas	92	34	74	35
g__Syntrophorhabdus	154	67	145	0
g__Syntrophus	94	54	26	0
g__TC1	1	0	4370	0
g__TM7	4	0	1	0
g__TM7a	19	10	38	26
g__TPD-58	0	1	0	0
g__Tabrizicola	53	32	59	380
g__Tahibacter	0	0	3	23
g__Taibaiella	18	0	23	0
g__Tannerella	0	0	0	9
g__Tellurimicrobium	0	0	13	37
g__Telmatocola	5	8	5	4
g__Telmatospirillum	3	0	0	0
g__Tepidamorphus	1	0	74	1
g__Tepidanaerobacter	2	3	0	0
g__Tepidibacillus	0	0	25	0
g__Tepidibacter	102	15	4	0
g__Tepidimicrobium	21	25	11	0
g__Terrabacter	862	589	589	38
g__Terribacillus	13	3	5	0
g__Terrimicrobium	36	24	31	9
g__Terrimonas	1	0	129	63
g__Terrisporobacter	1286	737	760	122
g__Tersicoccus	0	0	36	14
g__Tessaracoccus	0	0	0	5
g__Thauera	2	2	774	367
g__Thermaerobacter	1	0	0	19
g__Thermincola	79	65	61	17
g__Thermoactinomyces	106	58	109	79
g__Thermoanaerobaculum	3	9	20	0
g__Thermobacillus	75	14	71	6
g__Thermobispora	9	1	0	0
g__Thermoclostridium	4	0	2	0
g__Thermoflavimicrobium	70	24	34	4
g__Thermomonas	12	7	9	0
g__Thermopolyspora	11	3	9	1
g__Thermosporothrix	1	0	19	0
g__Thiobacillus	5	3	1	0
g__Thiocapsa	0	1	3	0
g__Thiorhodococcus	3	0	1	0
g__Thiothrix	0	0	2	0
g__Tissierella	24	18	6	3
g__Tolypothrix	12	3	9	0
g__Treponema	0	0	49	3
g__Trichococcus	40	64	141	43
g__Tropicimonas	27	48	17	159
g__Truepera	4	0	0	0
g__Tuberibacillus	8	0	0	0
g__Tumebacillus	698	281	332	100
g__Tundrisphaera	48	22	15	10
g__Turicibacter	884	593	640	135
g__Tuwongella	1	0	0	2
g__Tuzzerella	1	1	0	0
g__Tychonema_CCAP_1459-11B	12	1	0	0
g__Tyzzerella	17	13	13	4
g__UCG-005	1	2	3	16
g__UCG-008	0	0	2	0
g__UCG-012	12	12	4	0
g__UKL13-1	0	0	147	1
g__UTCFX1	0	0	3	0
g__Uliginosibacterium	0	0	4	0
g__Umezawaea	0	0	17	0
g__Undibacterium	2	0	0	0
g__Ureibacillus	11	6	26	0
g__Vagococcus	2	2	4	0
g__Vampirovibrio	4	0	4	0
g__Variovorax	2	0	0	0
g__Veillonella	0	0	231	181
g__Verruc-01	2	2	3	0
g__Verrucomicrobium	5	5	0	0
g__Verticiella	1	0	0	0
g__Vicinamibacter	9	1	46	0
g__Virgibacillus	2	2	1	0
g__Virgisporangium	15	1	0	0
g__Vogesella	2	0	0	2
g__Vulcanibacillus	0	1	0	0
g__Vulgatibacter	16	5	1	0
g__W5053	0	1	0	0
g__Waddlia	5	2	2	7
g__Weissella	58	134	275	0
g__Williamsia	24	11	8	0
g__Woeseia	40	18	58	0
g__Xanthobacter	22	16	75	0
g__Z114MB74	28	3	9	0
g__ZOR0006	15641	395	12227	59180
g__Zavarzinella	3	0	0	0
g__Zoogloea	0	0	26	0
g__alphaI_cluster	698	326	320	44
g__hgcI_clade	13	3	4	27
g__mle1-7	32	11	113	0
g__possible_genus_04	1	2	1	0

## Sheet: Table S5
Table S5. Data used for the α diversity diagram.
group	richness	ACE	Shannon
Xd+1	4629	6593.44	6.0756
Xd+2	3493	4882.48	4.96853
Xd+3	3895	5530.82	5.35981
Xd+4	4530	6138.95	6.238
Xd+5	4694	6533.15	6.28882
Xd+6	3700	5060	5.89417
Xd-1	4356	6076.07	5.90537
Xd-2	3877	5428.63	5.25346
Xd-3	3379	4228.4	5.87991
Xd-4	2583	3893.83	3.07339
Xa+1	3588	5084.38	5.79039
Xa+2	835	856.302	4.81622
Xa+3	3610	4771.05	5.705
Xa+4	3235	4105.47	5.79502
Xa+5	399	431.709	2.59334
Xa+6	602	631.954	3.54105
Xa-1	453	478.785	3.43895
Xa-2	697	736.633	2.8266
Xa-3	1156	1206.68	3.90204

## Sheet: Table S6
Table S6. Data used for the β diversity diagram.
	Xd+1	Xd+2	Xd+3	Xd+4	Xd+5	Xd+6	Xd-1	Xd-2	Xd-3	Xd-4	Xa+1	Xa+2	Xa+3	Xa+4	Xa+5	Xa+6	Xa-1	Xa-2	Xa-3
Xd+1	0	0.450977	0.395086	0.299886	0.340678	0.33407	0.309549	0.416155	0.477585	0.679769	0.371739	0.833034	0.394326	0.366631	0.915413	0.775487	0.873827	0.853672	0.8125
Xd+2	0.450977	0	0.558186	0.459415	0.444471	0.468077	0.498378	0.50283	0.526505	0.716144	0.471304	0.841679	0.499379	0.476481	0.975842	0.877795	0.921073	0.894447	0.852033
Xd+3	0.395086	0.558186	0	0.469061	0.485557	0.43505	0.469026	0.514236	0.584484	0.713918	0.472736	0.844268	0.570714	0.499931	0.801336	0.850894	0.785857	0.763477	0.735747
Xd+4	0.299886	0.459415	0.469061	0	0.283873	0.295589	0.358969	0.365182	0.422419	0.674092	0.440364	0.828669	0.361385	0.393377	0.949079	0.823992	0.909028	0.88877	0.84551
Xd+5	0.340678	0.444471	0.485557	0.283873	0	0.333448	0.375431	0.394447	0.41329	0.667397	0.469061	0.829807	0.390392	0.431564	0.959794	0.844268	0.915499	0.894706	0.846891
Xd+6	0.33407	0.468077	0.43505	0.295589	0.333448	0	0.448785	0.413428	0.426008	0.68983	0.476101	0.828479	0.423074	0.449838	0.907113	0.84237	0.835554	0.809549	0.763684
Xd-1	0.309549	0.498378	0.469026	0.358969	0.375431	0.448785	0	0.412807	0.522312	0.640754	0.394085	0.822457	0.398588	0.380297	0.910288	0.709846	0.895914	0.890358	0.854086
Xd-2	0.416155	0.50283	0.514236	0.365182	0.394447	0.413428	0.412807	0	0.459018	0.442797	0.481761	0.840748	0.472909	0.466282	0.974997	0.883024	0.926042	0.898381	0.857158
Xd-3	0.477585	0.526505	0.584484	0.422419	0.41329	0.426008	0.522312	0.459018	0	0.670986	0.526729	0.825166	0.451891	0.49013	0.969285	0.874103	0.924196	0.900745	0.828513
Xd-4	0.679769	0.716144	0.713918	0.674092	0.667397	0.68983	0.640754	0.442797	0.670986	0	0.684998	0.873965	0.684825	0.680477	0.975756	0.904697	0.940226	0.917242	0.8828
Xa+1	0.371739	0.471304	0.472736	0.440364	0.469061	0.476101	0.394085	0.481761	0.526729	0.684998	0	0.794468	0.45284	0.245514	0.890927	0.800456	0.836727	0.840678	0.802336
Xa+2	0.833034	0.841679	0.844268	0.828669	0.829807	0.828479	0.822457	0.840748	0.825166	0.873965	0.794468	0	0.782924	0.764598	0.754417	0.735108	0.629521	0.806909	0.883317
Xa+3	0.394326	0.499379	0.570714	0.361385	0.390392	0.423074	0.398588	0.472909	0.451891	0.684825	0.45284	0.782924	0	0.316279	0.942383	0.77892	0.879383	0.890237	0.83878
Xa+4	0.366631	0.476481	0.499931	0.393377	0.431564	0.449838	0.380297	0.466282	0.49013	0.680477	0.245514	0.764598	0.316279	0	0.903782	0.777661	0.839885	0.85714	0.815623
Xa+5	0.915413	0.975842	0.801336	0.949079	0.959794	0.907113	0.910288	0.974997	0.969285	0.975756	0.890927	0.754417	0.942383	0.903782	0	0.75849	0.780819	0.835053	0.869288
Xa+6	0.775487	0.877795	0.850894	0.823992	0.844268	0.84237	0.709846	0.883024	0.874103	0.904697	0.800456	0.735108	0.77892	0.777661	0.75849	0	0.738387	0.768515	0.835381
Xa-1	0.873827	0.921073	0.785857	0.909028	0.915499	0.835554	0.895914	0.926042	0.924196	0.940226	0.836727	0.629521	0.879383	0.839885	0.780819	0.738387	0	0.60802	0.700217
Xa-2	0.853672	0.894447	0.763477	0.88877	0.894706	0.809549	0.890358	0.898381	0.900745	0.917242	0.840678	0.806909	0.890237	0.85714	0.835053	0.768515	0.60802	0	0.507213
Xa-3	0.8125	0.852033	0.735747	0.84551	0.846891	0.763684	0.854086	0.857158	0.828513	0.8828	0.802336	0.883317	0.83878	0.815623	0.869288	0.835381	0.700217	0.507213	0

## Sheet: Table S7
Table S7. Data used for the NMDS diagram.
sample	OTU7047	OTU10147	OTU7045	OTU4581	OTU3844	OTU231	OTU1931	OTU9455	OTU5319	OTU6756	OTU2842	OTU10931	OTU11339	OTU2568	OTU9600	OTU11919	OTU8238	OTU2647	OTU4447	OTU12872	OTU2625	OTU13553	OTU3452	OTU5545	OTU4777	OTU6064	OTU13315	OTU15167	OTU2072	OTU1701	OTU45	OTU3154	OTU2811	OTU9675	OTU2343	OTU8084	OTU7374	OTU14308	OTU12809	OTU3152	OTU7466	OTU2234	OTU9254	OTU3459	OTU6987	OTU10233	OTU247	OTU9650	OTU2984
Xd+1	0	0	0	26	0	0	0	0	1	13	0	0	0	0	6	0	0	0	0	0	0	0	0	1	1	1	25	0	1	0	0	0	0	17	0	1	0	0	4	0	0	0	0	0	2	56	0	0	0
Xd+2	0	0	0	8	0	0	0	3	0	13	0	0	0	0	3	0	0	3	0	0	0	0	0	0	2	0	23	0	0	0	0	0	0	20	1	3	0	0	0	0	0	0	0	0	4	66	0	0	0
Xd+3	1	0	2	12	0	0	0	0	0	8	0	0	0	0	3	0	0	0	0	0	0	0	0	0	2	0	13	0	2	0	0	0	0	8	1	1	2	1	9	0	2	0	0	0	1	53	0	0	1
Xd+4	0	1	0	18	0	0	0	3	0	15	0	0	0	0	5	0	2	0	0	0	0	0	1	0	1	0	41	0	3	0	0	0	1	16	1	3	0	0	0	0	0	0	2	0	0	57	0	1	0
Xd+5	0	0	0	11	0	0	0	1	0	7	2	1	3	0	7	1	0	0	0	0	0	0	1	0	0	0	38	0	3	0	0	0	0	27	0	2	0	1	1	0	0	0	1	0	2	43	0	0	0
Xd+6	0	0	0	22	0	0	0	0	0	18	0	0	0	0	8	0	0	0	0	0	0	0	0	0	0	0	28	0	7	0	0	0	0	17	1	2	1	0	6	0	0	0	0	0	0	47	0	0	0
Xd-1	0	0	0	14	0	1	0	1	0	7	3	0	0	1	1	0	1	0	0	0	0	0	0	0	2	0	17	0	0	0	2	1	0	24	0	1	1	0	2	0	2	0	0	0	2	54	1	0	0
Xd-2	0	0	0	13	0	0	2	1	0	11	0	0	0	0	5	0	0	0	0	0	0	0	1	0	0	0	18	0	3	1	0	0	0	18	1	3	0	0	0	0	0	2	0	0	4	56	0	0	1
Xd-3	0	0	0	18	0	0	0	0	0	37	4	0	0	1	7	0	0	2	0	0	1	0	1	0	3	0	9	0	0	0	0	1	2	43	5	1	0	0	0	6	0	0	0	2	0	59	0	0	1
Xd-4	0	0	0	4	4	0	0	0	0	2	0	0	0	0	1	0	0	0	0	0	0	0	2	0	0	0	9	0	0	1	0	0	0	4	3	0	0	0	0	0	0	0	0	0	0	9	0	0	1
Xa+1	0	0	0	14	0	0	0	0	0	21	1	0	0	0	7	0	0	0	0	2	0	3	0	0	1	0	40	0	0	0	0	4	0	22	0	1	0	0	1	0	0	0	0	0	2	56	0	0	0
Xa+2	0	0	0	0	0	0	0	0	0	29	0	0	0	0	0	0	0	0	0	0	0	0	0	0	0	0	4	0	0	0	0	0	0	0	0	0	0	0	0	0	0	0	0	0	0	0	0	0	0
Xa+3	0	0	0	34	0	0	0	0	0	5	4	0	0	0	7	0	0	0	0	0	0	0	0	0	2	0	35	0	0	0	0	3	0	21	1	1	0	3	9	1	0	0	0	0	0	42	0	0	0
Xa+4	0	0	0	7	0	0	0	0	0	14	0	0	0	0	3	0	0	0	0	0	0	0	0	0	0	0	33	1	0	0	0	2	0	16	0	7	0	0	0	0	0	0	0	0	2	48	0	0	1
Xa+5	0	0	0	0	0	0	0	0	0	0	0	0	0	0	0	0	0	0	0	0	0	0	0	0	0	0	0	0	0	0	0	0	0	0	0	0	0	0	0	0	0	0	0	0	0	0	0	0	0
Xa+6	0	0	0	16	0	0	0	0	0	0	0	0	0	0	0	0	0	0	0	0	0	0	0	0	0	0	2	0	0	0	0	0	0	0	0	0	0	0	0	0	0	0	0	0	0	0	0	0	0
Xa-1	0	0	0	0	0	0	0	0	0	0	0	0	0	0	0	0	0	0	0	0	0	0	0	0	0	0	0	0	0	0	0	0	0	0	0	0	0	0	0	0	0	0	0	0	0	0	0	0	0
Xa-2	0	0	0	0	0	0	0	0	0	0	0	0	0	0	0	0	0	0	0	0	0	0	0	0	0	0	0	0	0	0	0	0	0	0	0	0	0	0	0	0	0	0	0	0	0	0	0	0	0
Xa-3	0	0	0	20	0	0	0	0	0	13	0	0	0	0	0	0	0	0	1	0	0	0	0	0	0	0	26	0	0	0	0	0	0	0	0	0	0	0	0	0	0	0	0	0	0	3	0	0	0
[truncated: 5,000 more columns]

## Sheet: Table S8
Table S8. Data used for the LEfSe analyse.
SP	LDA	site	P					SP	LDA	site	P
Firmicutes.Bacilli.Exiguobacterales	5.21013	Xd-	0.0190165					Fusobacteriota	4.86554	Xa+	0.0388671
Firmicutes.Bacilli.Exiguobacterales.Exiguobacteraceae	5.20077	Xd-	0.0190165					Fusobacteriota.Fusobacteriia.Fusobacteriales.Fusobacteriaceae.Cetobacterium	4.86544	Xa+	0.0388671
Firmicutes.Bacilli.Exiguobacterales.Exiguobacteraceae.Exiguobacterium	5.19393	Xd-	0.0190165					Fusobacteriota.Fusobacteriia	4.86516	Xa+	0.0388671
Bacteria.norank_Bacteria	4.15432	Xd-	0					Fusobacteriota.Fusobacteriia.Fusobacteriales.Fusobacteriaceae	4.86482	Xa+	0.0388671
Bacteria	4.12172	Xd-	0					Fusobacteriota.Fusobacteriia.Fusobacteriales	4.86465	Xa+	0.0388671
Proteobacteria.Alphaproteobacteria.Rhizobiales.Hyphomicrobiaceae	3.7963	Xd+	0.0330063					Firmicutes.Clostridia.Peptostreptococcales_Tissierellales.Peptostreptococcaceae.Romboutsia	4.19311	Xa+	0.0388671
Proteobacteria.Alphaproteobacteria.Rhizobiales.Xanthobacteraceae	3.6566	Xd+	0.0330063					Firmicutes.Clostridia.Clostridiales.Clostridiaceae.Clostridium_sensu_stricto_1	4.0528	Xa+	0.0388671
Proteobacteria.Alphaproteobacteria.Rhizobiales.Hyphomicrobiaceae.Hyphomicrobium	3.62204	Xd+	0.0330063					Firmicutes.Bacilli.Mycoplasmatales.Mycoplasmataceae.Candidatus_Bacilloplasma	3.75413	Xa+	0.0431144
Actinobacteriota.Thermoleophilia.Gaiellales.Gaiellaceae	3.58329	Xd+	0.0330063					Actinobacteriota.Actinobacteria.Pseudonocardiales.Pseudonocardiaceae.Crossiella	3.90363	Xa+	0.0431144
Actinobacteriota.Thermoleophilia.Gaiellales.Gaiellaceae.Gaiella	3.58138	Xd+	0.0330063					Firmicutes.Bacilli.Lactobacillales.Streptococcaceae.Lactococcus	3.59974	Xa+	0.0431144
Actinobacteriota.Thermoleophilia.Gaiellales	3.57635	Xd+	0.0330063					Firmicutes.Bacilli.Erysipelotrichales	5.26402	Xa-	0.0201368
Cyanobacteria.Cyanobacteriia.Leptolyngbyales.Leptolyngbyaceae.Limnolyngbya_CHAB4449	3.53293	Xd-	0.0182354					Firmicutes.Bacilli.Erysipelotrichales.Erysipelotrichaceae	5.25438	Xa-	0.0201368
Proteobacteria.Alphaproteobacteria.Rhizobiales.Hyphomicrobiaceae.Pedomicrobium	3.41868	Xd+	0.0330063					Firmicutes.Bacilli.Erysipelotrichales.Erysipelotrichaceae.ZOR0006	5.27436	Xa-	0.0201368
Myxococcota.Myxococcia	3.40461	Xd+	0.0330063					Proteobacteria.Alphaproteobacteria.Rhodobacterales.Rhodobacteraceae.Rhodobacter	4.64568	Xa-	0.0388671
Myxococcota.Myxococcia.Myxococcales	3.39132	Xd+	0.0330063					Proteobacteria.Alphaproteobacteria.Rhodobacterales.Rhodobacteraceae.Defluviimonas	3.87041	Xa-	0.0201368
Proteobacteria.Gammaproteobacteria.Methylococcales.Methylococcaceae	3.3523	Xd+	0.0190165					Proteobacteria.Alphaproteobacteria.Rhizobiales.Rhizobiales_Incertae_Sedis.Phreatobacter	3.54116	Xa-	0.0356495
Actinobacteriota.Coriobacteriia.Coriobacteriales.Atopobiaceae.Atopobium	3.34477	Xd-	0.0182354					Bacteroidota.Bacteroidia.Flavobacteriales	3.32947	Xa-	0.0388671
Proteobacteria.Gammaproteobacteria.Methylococcales	3.3382	Xd+	0.0330063					Bacteroidota.Bacteroidia.Flavobacteriales.Flavobacteriaceae	3.2945	Xa-	0.0196202
Firmicutes.Bacilli.Lactobacillales.Aerococcaceae	3.31937	Xd-	0.0182354					Cyanobacteria.Cyanobacteriia.Cyanobacteriales.Cyanobacteriaceae	3.13255	Xa-	0.00576116
Actinobacteriota.Actinobacteria.Micromonosporales	3.31102	Xd+	0.0330063					Cyanobacteria.Cyanobacteriia.Cyanobacteriales.Cyanobacteriaceae.Geminocystis_PCC_6308	3.2549	Xa-	0.00576116

## Sheet: Table S9
Table S9. Data used for the random forest model.
genus	Xd+1	Xd+2	Xd+3	Xd+4	Xd+5	Xd+6	Xd-1	Xd-2	Xd-3	Xd-4	Xa+1	Xa+2	Xa+3	Xa+4	Xa+5	Xa+6	Xa-1	Xa-2	Xa-3
g__1174-901-12	0	0	0	1	0	0	0	3	0	1	0	0	0	0	0	0	0	0	0
g__1921-2	0	0	0	0	0	0	0	0	0	0	0	0	3	0	0	0	0	0	0
g__1921-3	0	0	0	0	0	0	0	1	0	0	1	68	0	3	6	0	54	0	1
g__1959-1	2	1	0	0	4	0	0	1	8	1	0	21	1	7	0	0	0	0	4
g__966-1	1	1	3	1	0	9	3	2	0	2	6	0	11	13	0	10	0	0	0
g__AAP99	0	0	0	0	0	0	0	0	0	0	0	20	2	0	1	0	0	0	0
g__ADurb.Bin063-1	8	6	14	4	16	0	9	12	0	0	15	0	13	19	8	0	140	0	4
g__AKYG587	3	0	2	0	2	0	3	2	0	0	5	14	0	0	0	0	0	0	0
g__Acetanaerobacterium	0	0	0	0	1	4	1	2	0	2	0	0	2	3	0	0	0	0	0
g__Acetitomaculum	0	2	0	0	0	0	0	1	3	1	0	0	0	0	0	0	0	0	0
g__Acetivibrio	6	14	23	20	24	17	15	30	19	7	7	0	25	8	0	0	0	0	3
g__Acetobacterium	0	1	0	1	4	1	2	2	7	2	1	0	8	3	0	0	0	0	0
g__Acetobacteroides	0	0	0	0	1	0	0	0	0	0	2	1	0	1	0	0	0	0	0
g__Acetonema	0	1	1	1	2	2	0	0	0	0	0	0	0	0	0	0	0	0	0
g__Achromobacter	40	113	50	38	32	147	40	38	266	40	148	10293	249	209	3600	8115	19285	6104	2616
g__Acidaminobacter	0	2	0	0	0	1	0	0	0	0	0	0	0	0	5	0	0	0	21
g__Acidibacillus	0	0	1	2	2	5	2	0	2	0	3	0	0	6	0	0	0	0	0
g__Acidibacter	8	4	5	11	5	7	7	3	1	3	15	6	6	13	0	22	0	44	0
g__Acidiphilium	0	0	0	0	0	0	0	0	0	0	0	0	0	0	0	0	0	0	3
g__Acidocella	0	0	2	0	5	0	0	0	0	0	0	0	0	0	0	0	0	0	0
g__Acidothermus	4	11	1	5	7	1	3	4	3	1	3	213	15	6	11	27	136	18	0
g__Acidovorax	0	0	0	2	5	1	2	0	0	0	0	0	0	1	0	75	0	0	0
g__Acinetobacter	39	13	40	2	14	6	311	11	5	21	850	463	60	599	2795	98	2589	147	6
g__Actibacter	4	2	1	4	2	0	4	2	0	0	8	0	0	5	0	0	0	0	0
g__Actinoallomurus	16	10	11	12	5	5	11	5	15	7	3	0	8	4	0	0	0	0	0
g__Actinoalloteichus	0	0	1	1	0	0	6	0	0	0	1	0	0	0	0	0	0	0	0
g__Actinocorallia	3	2	2	3	0	10	0	3	5	0	1	46	3	3	0	0	0	0	0
g__Actinomadura	11	3	1	10	5	8	7	3	7	3	2	22	4	2	0	0	12	3	0
g__Actinomyces	2	0	0	1	0	0	0	0	0	1	1	89	0	0	6	0	54	16	0
g__Actinomycetospora	43	15	32	35	41	46	38	19	21	10	21	0	23	24	0	0	65	0	10
g__Actinophytocola	2	0	0	1	0	0	0	0	0	0	0	0	0	0	0	0	0	6	0
g__Actinoplanes	3	1	2	9	0	5	1	5	0	2	0	0	1	1	0	0	0	0	0
g__Actinopolymorpha	2	0	0	0	0	1	0	2	3	1	0	0	0	0	0	0	0	0	0
g__Actinospica	1	1	0	1	1	0	2	0	0	1	0	29	3	0	0	0	1	16	0
g__Acuticoccus	1	0	0	0	1	0	0	0	2	1	0	0	0	0	0	3	0	0	0
g__Adhaeribacter	0	1	0	0	0	0	0	0	0	0	0	45	0	3	0	0	0	0	0
g__Aeribacillus	0	0	0	0	2	3	1	0	0	0	0	17	1	4	0	0	0	0	0
g__Aerococcus	0	0	0	0	0	0	0	0	0	0	0	3	2	4	0	0	0	0	0
g__Aeromicrobium	0	0	0	0	2	0	0	0	0	0	0	0	0	0	0	0	0	0	0
g__Aeromonas	2	0	2	5	9	15	27	2	1	0	4	0	15	3	1292	0	139	0	22
g__Aerosphaera	0	0	0	0	0	0	0	0	0	2	0	0	0	0	0	0	0	0	0
g__Aetherobacter	17	49	14	49	45	63	40	21	36	13	20	0	46	28	0	0	0	0	0
g__Afifella	0	0	0	0	0	0	0	0	0	0	0	0	0	0	0	43	0	0	2
g__Agaricicola	0	0	0	0	0	0	0	0	5	0	0	0	0	0	0	0	0	0	0
g__Agathobacter	2	0	2	5	0	0	0	0	2	2	1	0	0	1	0	0	13	0	0
g__Agromyces	38	32	43	71	42	51	47	19	31	17	44	13	38	63	0	0	0	0	14
g__Ahniella	4	1	0	0	0	0	1	3	0	0	9	225	5	6	1	5	126	48	0
g__Algoriphagus	0	0	2	0	0	0	0	0	0	0	0	0	0	0	0	0	0	0	0
g__Alicyclobacillus	8	10	7	8	12	9	8	14	15	5	7	0	10	1	0	0	0	0	10
g__Aliihoeflea	0	0	0	0	1	0	0	0	0	0	0	0	0	0	0	0	0	0	0
g__Aliterella	0	0	0	1	0	0	0	0	0	0	0	0	0	0	0	0	0	0	0
g__Alkalibacter	0	0	0	2	0	0	0	0	0	0	0	0	0	0	0	0	0	0	0
g__Alkalibaculum	0	1	0	1	0	0	0	0	5	0	2	0	0	0	0	0	0	0	0
g__Alkaliphilus	7	2	3	1	2	0	5	1	4	1	2	0	4	3	0	0	0	0	0
g__Allocatelliglobosispora	2	3	2	3	5	4	2	3	8	0	0	0	7	2	0	0	0	0	0
g__Alloprevotella	0	0	0	0	0	0	0	0	0	0	0	0	1	0	0	0	0	0	0
g__Allorhizobium-Neorhizobium-Pararhizobium-Rhizobium	110	46	99	87	84	88	56	79	17	47	13	14	62	73	0	7	0	0	8
g__Alsobacter	7	7	2	3	14	7	6	5	8	2	0	40	7	10	0	20	0	0	3
g__Altererythrobacter	5	1	3	2	0	13	1	1	0	1	1	21	0	0	0	0	0	0	0
g__Amaricoccus	8	11	9	10	7	6	10	5	10	0	8	135	5	7	5	2	36	2	2
g__Aminobacter	0	0	0	1	0	0	0	0	0	0	0	0	0	0	0	0	0	0	0
g__Ammoniibacillus	0	3	0	0	2	0	0	0	5	1	1	0	0	1	0	0	0	0	4
g__Ammoniphilus	23	10	3	15	10	10	18	12	15	5	11	83	6	10	0	3	8	0	0
g__Amnipila	2	4	0	2	6	11	2	7	1	1	1	0	2	0	0	0	0	0	0
g__Amycolatopsis	6	0	0	1	2	2	0	6	2	0	2	67	3	5	0	0	0	0	0
g__Anaerobacter	0	0	1	0	3	0	0	0	1	0	0	0	0	0	0	0	0	0	0
g__Anaerobacterium	37	22	28	51	36	80	32	23	46	16	27	0	31	19	0	0	0	0	23
g__Anaerococcus	0	0	0	0	0	0	0	0	0	0	0	0	0	0	15	0	0	0	0
g__Anaerocolumna	61	25	43	49	64	38	33	38	34	16	25	0	46	20	0	2	0	43	8
g__Anaerofustis	0	0	0	1	0	0	2	0	0	0	1	0	2	0	0	0	0	0	0
g__Anaerolinea	5	0	5	4	4	2	4	1	0	2	6	0	0	1	0	0	0	0	0
g__Anaeromusa-Anaeroarcus	2	0	1	0	5	0	0	0	4	0	2	0	0	0	0	0	0	0	0
g__Anaeromyxobacter	41	51	39	80	90	72	66	53	16	17	62	14	74	55	0	0	0	0	0
g__Anaeroplasma	0	0	0	0	0	0	0	0	0	0	0	0	1	0	0	0	0	0	0
g__Anaerosalibacter	0	1	1	0	0	0	1	0	2	0	1	0	1	0	0	0	0	0	0
g__Anaerosinus	39	21	36	56	43	106	48	23	49	30	19	0	95	60	0	14	0	57	0
g__Anaerospora	1	0	6	4	2	3	2	4	4	1	0	0	0	4	0	0	0	0	0
g__Anaerosporobacter	4	1	8	10	13	14	1	4	7	1	3	0	15	7	0	0	19	1	4
g__Anaerosporomusa	0	0	0	1	0	0	3	2	0	0	1	0	0	0	0	0	0	0	0
g__Anaerostignum	1	0	0	0	1	2	0	0	2	0	0	0	2	0	0	0	0	0	0
g__Anaerostipes	0	0	1	0	0	0	0	1	1	1	0	0	0	1	0	0	0	0	0
g__Anaerotruncus	0	0	0	0	0	0	2	0	0	0	0	0	0	0	0	0	0	0	0
g__Anaerovorax	42	34	27	40	46	48	25	39	61	15	12	0	38	39	0	4	0	0	8
g__Aneurinibacillus	2	5	5	2	2	5	4	4	12	9	0	0	4	2	0	0	0	0	2
g__Angustibacter	4	2	0	2	4	7	0	1	3	0	0	0	5	2	0	0	0	0	0
g__Annamia_HOs24	0	0	0	0	0	0	0	0	0	0	0	0	0	0	0	0	10	0	0
g__Anoxybacillus	5	0	0	0	0	0	1	0	0	1	0	0	0	1	0	4	0	0	0
g__Aphanizomenon_NIES81	0	0	2	1	19	0	4	3	6	0	6	0	7	11	0	0	0	0	0
g__Aquabacterium	0	0	0	0	0	0	0	0	2	0	0	80	0	0	10	27	0	18	9
g__Aquicella	15	23	27	21	16	17	19	12	39	11	7	0	16	25	0	0	18	18	16
g__Aquisphaera	23	32	8	18	25	11	22	10	39	9	14	87	26	6	6	0	0	22	4
g__Archangium	63	72	46	476	92	11	47	6	3	50	58	56	200	128	0	0	0	0	6
g__Arenimonas	6	4	6	6	10	3	23	3	2	1	7	7	4	18	5	10	0	28	0
g__Armatimonas	0	0	0	0	0	0	0	0	0	0	0	0	0	0	0	0	0	0	1
g__Arsenicicoccus	0	0	0	2	0	0	0	0	0	0	0	0	0	0	0	0	0	0	0
g__Arthrobacter	16	11	28	15	29	22	48	27	24	18	9	71	19	9	5	0	0	0	0
g__Arthronema_SAG_12.89	0	1	0	0	0	0	0	0	0	0	0	0	0	0	0	0	0	0	0
g__Atopobium	0	0	0	0	0	0	1	1	2	0	0	0	0	0	0	0	0	0	0
g__Atopococcus	0	0	0	0	0	0	0	0	1	0	0	0	0	0	0	0	0	0	0
g__Aurantimicrobium	13	7	7	12	11	3	4	7	20	15	9	16	5	14	0	0	0	0	0
g__Aurantisolimonas	0	0	0	0	0	0	0	0	2	0	1	0	0	1	0	0	0	0	27
g__Aureibacillus	0	1	0	1	4	0	1	0	1	0	0	0	2	0	0	0	0	0	0
g__Aureimonas	10	2	5	4	11	3	6	8	11	9	0	0	8	1	0	0	0	0	3
g__Azohydromonas	0	0	1	0	0	0	0	0	0	0	0	0	1	0	0	0	0	0	0
g__Azospira	4	3	3	8	2	3	5	7	1	0	10	23	2	9	0	0	10	7	0
g__Azospirillum	1	1	3	0	1	3	1	0	0	0	1	39	2	5	0	0	0	0	0
g__BBMC-4	82	20	88	70	93	146	106	54	17	15	14	0	119	47	0	9	0	0	0
g__BD1-7_clade	7	15	12	3	3	1	4	5	0	1	27	0	4	21	0	7	0	24	0
g__BacC-u-018	0	0	0	0	0	0	0	1	0	0	0	0	0	0	0	0	0	0	0
g__Bacillus	1101	880	1001	998	1281	1274	715	1362	2489	1012	1413	547	1575	1499	41	305	783	354	429
g__Bacteriovorax	0	0	0	1	0	0	0	0	1	0	1	0	3	0	0	0	0	0	12
g__Baia	5	1	0	6	2	0	1	2	12	2	1	0	9	5	0	0	0	0	7
g__Bauldia	30	14	25	34	27	36	30	14	5	4	2	20	18	15	0	0	0	0	0
g__Bdellovibrio	11	2	6	1	7	9	20	5	8	3	14	53	9	10	0	0	0	0	11
g__Beutenbergia	0	0	0	2	0	0	0	2	0	0	0	0	0	0	0	0	0	0	0
g__Bhargavaea	0	0	0	0	0	1	0	0	2	0	0	0	0	0	0	0	0	0	0
g__Bifidobacterium	1	3	0	1	7	3	2	22	155	69	1	0	2	0	0	0	0	0	1
g__Blastocatella	0	0	0	0	0	0	0	0	0	0	0	0	0	0	0	0	0	33	31
g__Blastochloris	4	0	3	4	10	2	0	0	7	0	0	0	0	0	0	0	0	0	0
g__Blastococcus	25	25	30	38	18	25	25	16	25	5	20	95	12	18	7	79	0	24	19
g__Blastopirellula	45	24	48	51	28	44	47	38	70	15	53	0	44	30	0	45	29	35	79
g__Blautia	0	4	2	0	1	0	0	6	8	13	2	0	0	0	0	0	0	0	0
g__Bosea	39	22	45	49	64	70	42	21	25	25	29	0	49	14	0	0	0	5	32
g__Brachybacterium	1	2	0	0	0	1	6	0	20	3	1	0	3	0	0	0	0	0	0
g__Bradyrhizobium	267	120	302	292	287	229	249	166	67	37	70	101	96	82	3	83	8	15	10
g__Branchiibius	0	0	0	0	0	0	0	0	0	0	0	0	4	0	0	0	4	0	0
g__Brassicibacter	0	0	0	0	3	0	0	0	0	0	0	0	0	0	0	2	0	0	0
g__Brevibacillus	37	28	118	51	37	47	34	29	136	19	30	0	76	41	8	11	0	0	2
g__Brevibacterium	0	0	0	2	0	3	0	3	2	2	0	0	1	0	0	0	0	0	0
g__Brevifollis	0	0	0	0	0	0	0	0	0	0	0	0	0	0	0	0	0	0	11
g__Brevundimonas	0	0	5	2	0	0	6	3	0	3	0	42	4	0	0	0	0	0	0
g__Brochothrix	0	0	0	0	0	0	0	1	0	0	0	5	0	0	0	0	0	0	0
g__Brooklawnia	2	0	0	0	0	1	0	1	0	1	1	0	1	3	0	0	0	0	0
g__Bryobacter	2	1	1	2	6	4	3	4	0	0	5	46	3	10	9	0	46	9	0
g__Burkholderia-Caballeronia-Paraburkholderia	3	2	1	0	2	0	0	0	3	1	0	74	1	0	7	6	9	24	0
g__Byssovorax	0	0	0	0	0	0	1	0	0	0	0	0	0	0	0	0	0	0	0
g__Bythopirellula	0	0	0	0	0	0	2	0	0	0	2	0	0	1	0	0	0	0	0
g__CAG-352	0	0	0	2	0	1	0	0	0	0	0	0	0	0	0	0	0	0	0
g__CI75cm.2.12	0	0	0	0	0	0	0	2	0	0	1	17	0	1	0	0	0	0	0
g__CL500-29_marine_group	53	44	46	73	94	72	66	66	13	52	80	0	54	54	2	0	95	60	90
g__CL500-3	0	0	0	0	1	0	0	0	0	0	1	2	0	0	1	0	258	1	0
g__Caedibacter	0	0	0	0	0	1	0	0	0	0	0	0	0	0	0	0	0	0	0
g__Caldalkalibacillus	0	2	1	6	1	0	0	0	1	4	0	0	2	0	0	4	0	0	0
g__Caldibacillus	1	1	0	1	6	2	0	0	0	0	0	0	0	0	6	0	52	0	0
g__Caldicoprobacter	1	0	15	9	8	19	12	2	3	0	1	0	1	1	0	0	0	0	0
g__Caldinitratiruptor	0	0	0	0	0	4	0	0	0	0	0	0	0	0	0	0	0	0	0
g__Calditerricola	1	0	0	0	0	0	0	0	0	0	0	0	0	0	0	0	0	0	0
g__Calorithrix	0	0	0	0	0	0	0	0	0	0	0	0	0	0	9	0	0	0	0
g__Calothrix_PCC-6303	0	0	0	8	0	0	0	0	0	0	0	0	0	0	0	0	0	0	0
g__Camelimonas	1	1	0	1	8	0	2	2	0	1	0	0	0	0	0	0	0	0	0
g__Candidatus_Accumulibacter	0	4	0	0	0	3	1	0	0	0	1	80	0	0	3	9	3	0	0
g__Candidatus_Alysiosphaera	16	26	34	24	19	14	21	10	0	5	21	74	30	26	6	20	100	8	0
g__Candidatus_Amoebophilus	0	0	0	1	2	1	0	0	1	0	0	0	0	3	0	0	0	0	0
g__Candidatus_Anammoximicrobium	6	13	5	3	8	3	4	0	13	1	6	0	7	4	0	0	0	0	0
g__Candidatus_Arthromitus	2	0	0	0	0	1	0	0	0	0	0	0	0	0	0	0	0	0	0
g__Candidatus_Bacilloplasma	6	2	12	1	6	45	29	0	1	1	2	0	10	1	1	82	0	0	0
g__Candidatus_Bealeia	0	0	0	0	0	0	0	0	0	0	1	0	0	0	0	0	0	33	4
g__Candidatus_Berkiella	3	7	14	4	1	9	13	11	11	2	1	0	12	10	0	0	0	31	12
g__Candidatus_Caldatribacterium	0	0	3	0	0	0	0	0	0	0	0	0	0	0	0	0	0	0	0
g__Candidatus_Captivus	1	0	0	0	0	0	0	0	0	0	0	0	0	0	0	0	0	0	0
g__Candidatus_Chloroploca	0	0	0	1	0	0	0	0	0	0	0	0	0	0	0	0	0	0	0
g__Candidatus_Chlorothrix	0	1	0	0	0	0	0	0	0	0	0	0	0	0	0	749	0	0	16
g__Candidatus_Competibacter	23	25	21	14	8	9	16	24	5	4	28	277	13	30	47	19	0	55	0
g__Candidatus_Contubernalis	0	0	0	0	0	0	0	0	0	0	0	0	2	0	0	0	0	0	0
g__Candidatus_Electronema	0	0	0	0	0	0	0	0	0	0	0	0	0	0	0	0	0	0	14
g__Candidatus_Entotheonella	1	0	1	0	0	0	1	0	0	0	0	1	0	2	0	0	0	0	0
g__Candidatus_Jidaibacter	0	0	0	0	1	0	0	0	0	0	0	0	0	0	0	0	0	0	0
g__Candidatus_Koribacter	0	0	0	0	2	0	0	0	0	0	0	0	0	0	11	0	0	0	1
g__Candidatus_Liberibacter	0	0	1	0	0	0	0	0	0	0	0	0	0	0	0	0	0	0	0
g__Candidatus_Lumbricincola	0	0	0	0	0	0	1	0	0	0	0	0	0	0	0	0	0	0	0
g__Candidatus_Megaira	5	3	1	1	3	3	5	1	0	0	4	0	4	16	0	0	0	0	0
g__Candidatus_Methylomirabilis	0	0	0	0	1	0	0	0	0	0	0	0	0	0	0	0	0	0	0
g__Candidatus_Methylopumilus	1	0	0	0	0	0	0	0	0	0	0	0	0	0	0	0	0	0	0
g__Candidatus_Methylospira	15	14	15	18	15	15	14	8	0	8	24	0	2	27	0	0	0	0	0
g__Candidatus_Microthrix	0	0	1	0	0	0	0	1	2	0	0	0	0	0	0	0	0	0	0
g__Candidatus_Nostocoida	0	1	0	0	0	0	0	0	0	0	0	0	1	0	0	0	0	0	0
g__Candidatus_Omnitrophus	3	1	4	5	8	2	3	4	2	2	2	0	4	7	0	0	0	0	0
g__Candidatus_Ovatusbacter	0	3	2	4	1	2	6	0	0	0	0	0	0	0	0	0	0	0	14
g__Candidatus_Paracaedibacter	2	4	0	1	1	2	2	2	1	1	0	0	2	2	0	0	0	7	48
g__Candidatus_Protochlamydia	11	8	4	10	7	12	8	4	26	9	5	0	13	8	0	0	0	26	16
g__Candidatus_Rhabdochlamydia	0	0	0	0	0	0	0	0	1	0	0	0	0	0	0	0	0	0	0
g__Candidatus_Saccharimonas	0	0	0	0	0	0	0	0	0	0	0	0	0	0	0	0	4	0	0
g__Candidatus_Soleaferrea	1	0	2	3	1	2	2	3	4	2	1	0	2	0	0	0	0	0	0
g__Candidatus_Solibacter	2	1	5	2	6	2	7	1	7	2	0	140	6	7	0	9	1	10	4
g__Candidatus_Udaeobacter	9	8	7	6	7	5	6	1	6	0	3	81	7	6	5	0	0	0	0
g__Candidatus_Xenohaliotis	0	0	2	0	0	0	0	0	0	0	0	0	0	0	0	0	0	0	0
g__Candidatus_Xiphinematobacter	35	6	66	34	20	42	32	38	19	4	16	0	5	13	0	11	0	41	13
g__Capnocytophaga	0	0	0	0	0	0	0	0	0	0	0	0	0	0	3	0	53	0	0
g__Caproiciproducens	80	32	35	63	51	62	33	38	73	23	30	10	238	107	0	31	0	0	9
g__Carnobacterium	0	0	60	0	0	0	1	0	0	2	0	0	0	0	0	0	0	0	0
g__Castellaniella	0	0	0	0	0	0	0	0	0	0	0	0	0	0	164	55	0	70	0
g__Catellatospora	6	6	6	9	8	20	4	4	5	4	4	5	9	8	0	0	0	0	1
g__Catenulispora	2	2	3	3	2	2	1	4	12	2	5	0	0	1	0	0	8	0	0
g__Caulobacter	6	1	3	2	5	11	7	4	0	1	0	39	4	1	0	0	0	0	0
g__Cellulomonas	34	20	30	51	72	101	21	23	11	4	5	0	45	17	0	0	0	8	0
g__Cellulosilyticum	17	27	15	33	17	31	22	30	55	9	20	0	28	19	0	0	0	0	2
g__Cellulosimicrobium	10	3	11	15	4	14	12	13	3	13	4	32	14	8	0	0	0	0	0
g__Cellvibrio	0	2	0	0	0	0	0	0	0	0	0	0	0	0	0	0	0	0	0
g__Cetobacterium	75	83	6528	110	53	141	167	130	11	20	492	7617	77	369	30381	1412	384	76	39
g__Chalicogloea_CCALA_975	0	0	0	0	0	0	0	0	0	0	0	0	15	8	0	0	0	0	0
g__Chelatococcus	7	0	1	2	8	3	5	1	0	0	1	0	0	0	0	0	0	0	0
g__Chitinibacter	85	0	0	4	15	4	6	0	0	0	1	0	0	0	8	0	0	0	0
g__Chitinilyticum	9	0	0	1	1	1	0	0	0	0	0	0	0	0	0	0	0	0	0
g__Chlorobaculum	0	0	0	0	0	0	0	6	0	0	1	0	0	0	5	0	0	0	0
g__Chloronema	3	2	0	0	0	0	0	0	0	0	0	0	0	0	12	0	88	12	0
g__Christensenellaceae_R-7_group	18	7	17	19	34	18	25	13	12	7	6	0	27	17	0	0	0	0	0
g__Chroococcidiopsis_PCC_7203	2	0	0	0	2	5	0	11	1	4	0	0	0	0	14	0	0	0	0
g__Chroococcidiopsis_SAG_2023	6	0	0	11	0	9	0	1	0	0	2	0	0	0	0	0	0	0	0
g__Chryseobacterium	9	3	22	34	108	8	8	63	0	19	1	0	0	0	0	5	0	12	0
g__Chryseolinea	0	0	3	0	0	0	0	0	0	0	0	0	0	0	0	0	0	0	0
g__Chryseomicrobium	0	0	3	0	2	0	0	0	2	4	0	0	0	2	0	0	0	0	0
g__Chthoniobacter	33	29	51	48	34	37	39	29	13	17	37	0	29	55	0	0	0	78	68
g__Chthonobacter	49	34	33	29	29	40	52	23	49	15	33	33	24	18	0	22	0	27	76
g__Chthonomonas	0	0	0	0	0	0	0	0	0	0	0	38	0	0	0	0	0	24	0
g__Chungangia	1	0	0	0	2	0	1	0	0	0	0	0	4	0	0	0	0	0	0
g__Citricoccus	0	0	2	0	0	1	2	0	0	0	0	0	0	0	0	0	0	0	0
g__Citrifermentans	1	2	1	0	0	0	0	1	0	0	0	0	0	0	0	0	0	0	0
g__Cloacibacterium	0	0	0	0	0	0	0	0	0	0	0	106	0	0	0	0	23	9	12
g__Clostridioides	0	2	1	0	3	0	0	1	0	0	0	0	0	0	0	0	0	0	0
g__Clostridium	4	1	1	5	5	3	10	5	3	2	4	0	1	4	0	0	0	0	6
g__Clostridium_sensu_stricto_1	1120	835	893	1366	1179	1705	970	1178	1848	491	887	516	1311	1071	224	176	122	80	244
g__Clostridium_sensu_stricto_10	31	20	29	31	27	19	24	25	39	14	7	18	31	16	0	6	0	0	0
g__Clostridium_sensu_stricto_11	96	73	77	174	129	107	75	122	160	44	63	0	118	122	0	0	0	9	15
g__Clostridium_sensu_stricto_12	142	129	120	181	170	198	149	148	236	88	118	60	231	149	0	63	0	35	41
g__Clostridium_sensu_stricto_13	80	80	57	51	74	121	51	74	144	55	93	12	128	85	0	23	0	20	16
g__Clostridium_sensu_stricto_14	4	4	8	1	8	9	6	13	15	8	5	0	6	2	0	0	0	0	0
g__Clostridium_sensu_stricto_15	2	0	3	0	1	0	0	4	4	0	0	0	0	0	0	0	0	0	0
g__Clostridium_sensu_stricto_16	5	0	1	0	6	4	3	5	7	4	2	0	4	1	0	0	0	0	4
g__Clostridium_sensu_stricto_18	4	2	2	4	13	7	2	5	55	6	0	0	2	4	0	0	0	0	1
g__Clostridium_sensu_stricto_19	4	9	8	8	11	12	10	5	8	3	8	0	3	10	0	0	0	0	0
g__Clostridium_sensu_stricto_2	18	12	1	4	8	5	3	9	33	7	2	24	3	6	0	0	0	0	0
g__Clostridium_sensu_stricto_3	74	56	45	71	88	49	50	39	118	12	67	3	55	42	0	43	0	2	14
g__Clostridium_sensu_stricto_5	21	10	17	22	18	18	15	17	45	10	19	0	18	27	0	5	0	1	5
g__Clostridium_sensu_stricto_6	18	24	15	28	22	12	20	22	39	13	23	32	32	33	0	0	0	0	2
g__Clostridium_sensu_stricto_7	6	5	5	3	10	5	5	13	24	1	1	17	3	2	0	0	0	0	2
g__Clostridium_sensu_stricto_8	170	215	154	164	223	204	167	127	180	56	85	2	224	137	0	7	27	73	55
g__Clostridium_sensu_stricto_9	28	28	43	26	52	29	22	15	52	27	25	0	135	70	0	1	0	6	18
g__Cohnella	38	16	32	49	40	45	24	22	45	18	18	0	35	39	0	14	0	0	36
g__Colidextribacter	0	1	2	3	5	2	1	5	1	1	3	0	4	0	0	0	0	0	0
g__Collinsella	0	4	0	0	1	3	1	11	96	25	1	0	5	0	0	0	0	0	0
g__Comamonas	23	9	53	21	17	5	37	32	1	0	41	102	5	35	7	35	63	10	2
g__Conexibacter	148	198	66	204	139	205	120	139	654	138	216	399	208	186	11	57	122	78	163
g__Coprococcus	0	0	0	0	0	0	0	1	2	0	0	0	0	1	0	0	0	1	0
g__Corallococcus	0	0	0	0	0	1	0	0	0	0	0	0	0	0	0	0	0	0	0
g__Corynebacterium	8	3	2	0	3	1	9	4	35	17	1	0	3	0	0	0	0	9	0
g__Coxiella	29	25	25	38	27	42	21	8	45	9	22	0	27	21	3	17	0	12	7
g__Craurococcus-Caldovatus	0	1	2	0	1	0	4	0	0	0	4	0	8	2	0	0	31	0	0
g__Crenobacter	5	6	1	0	0	10	5	5	0	1	3	0	0	1	12	0	0	0	7
g__Crenothrix	17	10	20	15	17	7	26	20	0	11	19	0	17	18	0	48	2	0	0
g__Crocinitomix	0	1	0	0	0	0	0	0	0	0	1	0	0	0	0	0	0	0	0
g__Crossiella	1	0	0	0	3	0	0	0	0	0	3	11	2	0	1	11	0	0	0
g__Cryobacterium	134	37	79	103	111	122	78	77	54	29	23	0	63	40	1	12	0	0	30
g__Cryptanaerobacter	3	1	0	2	3	0	3	4	1	1	1	0	3	1	0	0	0	0	0
g__Cupriavidus	0	0	0	0	0	0	0	0	0	1	0	0	0	0	0	0	0	0	0
g__Cuspidothrix_LMECYA_163	1	4	3	0	0	0	0	0	0	3	2	0	0	0	0	0	0	0	0
g__Cutibacterium	0	0	0	0	0	0	0	0	2	0	0	0	0	0	0	0	0	0	0
g__Cyanobium_PCC-6307	197	386	170	406	590	510	218	334	215	168	389	383	475	366	0	217	0	150	245
g__Cylindrospermum_PCC-7417	0	0	0	0	0	0	2	0	0	0	0	0	0	0	0	0	0	0	0
g__Cystobacter	0	0	1	0	0	0	0	0	0	0	0	0	0	0	0	0	0	0	0
g__Cytophaga	1	0	1	0	0	0	0	0	0	0	0	0	2	0	0	0	0	0	0
g__DNF00809	0	0	0	0	0	0	0	0	0	0	0	0	0	2	0	0	0	0	0
g__DSSD61	0	0	0	0	0	0	0	0	0	0	1	0	0	0	0	0	0	0	0
g__Dactylosporangium	3	1	10	12	6	8	9	0	7	3	2	12	4	7	0	0	0	13	0
g__Dapisostemonum_CCIBt_3536	0	0	1	3	1	0	0	0	0	0	0	0	0	0	0	0	0	0	0
g__Dechloromonas	3	13	3	1	7	2	12	9	1	3	30	35	21	35	6	0	25	4	0
g__Deefgea	43	0	3	2	11	1	5	0	0	0	1	0	0	1	0	4	0	0	0
g__Deferrisoma	23	12	9	10	11	21	14	14	21	2	6	0	7	4	0	0	0	0	0
g__Defluviicoccus	132	16	54	76	31	41	55	23	10	7	37	297	37	37	11	116	171	2	4
g__Defluviimonas	14	13	12	9	17	14	7	12	9	4	14	13	9	4	9	0	37	285	1698
g__Defluviitalea	0	0	0	1	0	0	0	0	0	0	0	0	2	0	0	0	0	0	0
g__Defluviitaleaceae_UCG-011	1	0	1	0	0	1	0	2	1	0	4	0	0	0	0	0	0	0	3
g__Dehalobacter	0	0	0	0	0	0	0	0	0	0	1	0	2	1	0	0	0	0	0
g__Deinococcus	1	0	1	1	1	0	0	0	0	0	1	0	0	0	0	0	0	0	0
g__Delftia	1	0	2	0	0	1	0	0	3	2	5	37	5	4	16	14	38	15	31
g__Demequina	2	0	3	5	1	2	2	6	9	0	0	0	5	0	0	0	0	0	0
g__Dendrosporobacter	2	0	0	0	0	0	0	3	0	0	0	0	0	0	0	0	0	0	0
g__Denitratisoma	8	1	10	3	4	5	5	23	12	4	3	0	11	2	0	0	0	0	0
g__Desemzia	0	0	5	0	0	0	0	0	2	5	0	0	0	0	0	0	0	0	0
g__Desmonostoc_PCC-7422	1	1	1	10	0	1	1	2	0	3	1	0	3	1	0	0	0	0	0
g__Desulfatiglans	21	11	20	16	35	5	20	15	20	4	17	43	23	24	6	0	0	0	0
g__Desulfatitalea	0	0	0	0	0	0	0	1	0	0	0	0	0	0	0	0	0	0	0
g__Desulfitibacter	4	0	1	1	0	1	4	0	3	0	0	0	1	0	0	0	0	0	0
g__Desulfitobacterium	4	0	2	2	2	1	1	0	6	0	0	0	8	6	0	0	0	0	11
g__Desulfobacca	169	148	138	156	249	182	224	173	378	93	158	0	216	191	0	0	66	1	24
g__Desulfobacterium_catecholicum_group	8	5	16	6	5	2	20	1	0	3	6	0	12	10	0	0	0	0	0
g__Desulfobulbus	9	2	10	8	5	3	4	4	8	2	2	0	2	2	0	0	0	0	0
g__Desulfofarcimen	2	4	5	8	8	4	4	1	9	3	5	0	3	6	0	0	0	0	2
g__Desulfohalotomaculum	3	0	0	0	0	0	0	3	0	0	0	0	0	1	0	0	0	0	0
g__Desulfomicrobium	1	4	0	2	0	0	0	0	0	0	2	0	0	0	0	0	0	0	0
g__Desulfomonile	244	104	177	224	286	263	203	163	106	48	88	0	111	99	1	64	0	7	0
g__Desulforhabdus	2	4	8	2	9	0	4	1	0	0	2	0	2	6	0	0	0	0	0
g__Desulforhopalus	0	0	2	0	0	0	0	1	0	0	0	0	0	0	0	0	0	0	0
g__Desulfosporosinus	15	9	10	24	12	20	19	9	39	4	13	0	28	9	0	32	0	0	11
g__Desulfotomaculum	3	6	3	2	3	0	1	2	2	0	0	0	0	4	0	0	0	0	0
g__Desulfovermiculus	0	0	0	0	0	0	0	0	0	0	0	0	0	0	0	0	1	0	0
g__Desulfovibrio	4	4	2	2	5	8	3	5	0	1	0	0	2	1	5	0	212	0	0
g__Desulfovirga	11	5	20	13	7	22	7	17	12	1	4	0	6	11	8	0	0	0	0
g__Desulfuribacillus	0	0	0	0	0	0	1	0	0	0	0	0	0	0	0	0	0	0	0
g__Desulfurispora	5	1	3	2	4	7	3	0	0	0	1	0	2	5	0	0	0	0	1
g__Desulfuromonas	1	3	0	0	1	1	0	1	1	1	0	0	1	5	0	0	0	8	2
g__Dethiobacter	0	0	0	0	0	1	1	0	1	1	0	0	0	0	0	0	0	0	0
g__Devosia	10	10	8	15	16	16	9	9	10	5	1	0	7	0	0	0	0	0	0
g__Dielma	11	3	35	12	4	22	5	21	3	2	13	0	5	18	102	0	0	33	21
g__Dietzia	1	2	1	3	0	1	1	0	4	3	2	9	4	0	0	0	0	0	0
g__Dinghuibacter	13	5	29	14	21	2	20	22	1	9	98	0	17	73	0	0	0	0	50
g__Diplorickettsia	6	4	5	3	8	8	7	5	26	7	4	0	15	8	0	0	0	0	0
g__Dokdonella	0	0	3	0	0	0	0	0	0	0	2	55	0	0	0	13	0	0	0
g__Dolichospermum_NIES41	0	0	0	1	0	0	0	0	3	0	0	0	0	1	0	0	0	0	0
g__Dolosicoccus	0	0	0	0	0	0	0	1	0	1	0	0	0	0	0	0	0	0	0
g__Domibacillus	5	2	4	4	6	13	9	4	9	4	6	0	13	1	0	0	0	0	0
g__Dongia	3	2	15	7	5	0	0	4	0	0	3	51	5	5	2	0	0	17	0
g__Dorea	0	0	0	0	0	0	0	0	7	1	0	0	0	0	0	0	0	0	0
g__Dyadobacter	0	0	0	0	0	0	0	0	0	0	0	0	0	0	5	0	0	0	0
g__Dyella	0	0	0	0	0	0	1	0	0	0	0	0	0	0	0	19	0	0	0
g__EcFYyy-200	6	0	3	2	1	1	6	0	0	0	4	0	0	0	0	0	0	0	0
g__Edaphobaculum	0	0	0	0	0	0	1	0	0	0	0	0	0	1	0	0	0	0	0
g__Effusibacillus	1	3	1	1	0	3	1	1	13	0	1	0	2	8	0	0	0	0	0
g__Eggerthella	1	0	0	0	0	0	0	0	0	0	0	0	0	0	0	0	0	0	0
g__Eikenella	0	0	0	0	0	0	0	0	0	0	0	0	0	1	0	0	0	0	0
g__Ellin516	0	0	1	0	1	0	0	0	0	0	3	0	0	0	0	0	0	0	0
g__Ellin6067	8	3	3	3	10	1	5	5	0	1	24	138	10	16	6	3	77	32	0
g__Emticicia	0	0	1	0	0	0	0	0	0	0	0	0	0	0	0	0	0	0	0
g__Endomicrobium	0	3	8	1	5	7	2	0	6	2	0	0	0	5	0	10	0	0	0
g__Enhydrobacter	0	0	3	0	0	0	2	0	0	0	0	0	1	0	97	0	23	0	0
g__Ensifer	49	11	30	31	21	20	28	14	12	13	15	12	9	9	5	1	0	11	14
g__Enteractinococcus	0	0	0	0	0	0	0	0	5	1	0	0	0	3	0	0	0	0	0
g__Enterobacter	647	0	20	761	465	54	3527	15	0	309	114	0	1138	563	2533	4815	311	6	4
g__Enterococcus	219	11	39	20	196	48	216	5	10	35	3	0	6	9	1	8	32	0	15
g__Enterorhabdus	0	0	0	0	4	0	0	0	0	0	0	0	0	0	0	0	0	0	0
g__Epulopiscium	273	155	139	183	138	242	137	239	192	54	133	136	101	113	0	36	0	0	28
g__Erysipelatoclostridium	4	0	6	2	1	1	0	0	5	3	0	0	0	1	0	0	0	0	0
g__Erysipelothrix	0	0	0	0	0	0	0	0	4	0	0	0	0	0	0	0	0	0	0
g__Erysipelotrichaceae_UCG-003	0	0	0	0	0	0	0	0	3	3	0	0	0	0	0	4	0	0	0
g__Escherichia-Shigella	0	0	0	0	0	1	1	0	0	0	0	1	0	0	404	171	77	27	0
g__Estrella	0	0	1	0	2	3	0	3	8	2	0	0	5	1	0	0	0	0	0
g__Eubacterium	0	2	1	1	2	1	2	2	3	0	3	0	0	0	0	0	0	0	0
g__Eubacterium_brachy_group	3	11	3	4	2	3	5	4	3	2	3	0	6	9	0	0	0	0	0
g__Eubacterium_fissicatena_group	0	0	0	0	0	1	0	0	0	0	0	0	0	0	0	0	0	0	0
g__Eubacterium_hallii_group	0	0	0	0	0	0	0	0	3	6	1	0	0	1	0	0	0	0	0
g__Eubacterium_nodatum_group	0	0	2	0	0	0	0	0	1	0	0	0	0	0	0	0	0	0	0
g__Eubacterium_saphenum_group	0	0	0	0	0	0	0	0	0	0	0	36	0	0	0	0	0	12	0
g__Eubacterium_siraeum_group	1	0	0	0	0	0	0	0	0	0	0	0	4	0	0	0	0	0	0
g__Eubacterium_ventriosum_group	1	0	0	0	0	4	0	0	0	0	0	0	0	0	0	0	0	0	0
g__Exiguobacterium	1388	166	706	61	183	13	3846	13538	872	35333	2031	477	58	1333	0	0	122	0	12
g__Ezakiella	0	0	0	0	0	0	0	0	0	0	0	4	0	0	0	0	0	0	0
g__F0332	0	0	0	0	0	1	0	0	0	0	0	0	0	0	0	0	60	0	0
g__FCPS473	0	0	0	0	0	0	0	0	6	0	0	46	2	1	0	0	0	0	0
g__FFCH7168	0	0	0	0	0	1	0	0	0	0	0	0	0	0	0	0	0	0	0
g__Facklamia	0	0	0	0	0	0	0	0	1	0	0	0	0	0	0	0	0	0	0
g__Faecalibacterium	0	0	0	0	0	0	0	0	1	0	0	0	0	0	0	0	0	0	0
g__Falsirhodobacter	0	0	0	0	0	0	0	0	0	0	0	0	0	0	0	0	0	0	1
g__Family_XIII_AD3011_group	2	1	3	0	2	0	0	2	2	0	0	0	0	1	0	0	0	0	2
g__Family_XIII_UCG-001	0	0	2	1	1	0	2	0	0	0	0	0	0	0	0	0	0	0	0
g__Ferribacterium	0	0	0	0	0	0	0	0	0	0	0	25	1	0	0	0	0	0	0
g__Ferruginibacter	0	0	0	0	0	0	0	0	0	0	0	0	0	0	4	0	33	0	5
g__Fervidicella	3	2	1	2	0	1	0	0	3	0	3	0	2	2	0	0	0	0	0
g__Fictibacillus	78	90	88	112	109	90	44	172	230	88	108	10	163	131	20	36	0	4	46
g__Filomicrobium	3	0	1	2	0	1	1	0	0	4	0	0	0	0	0	0	0	0	0
g__Fimbriiglobus	8	8	7	4	8	5	12	6	7	0	3	7	1	0	0	31	9	53	124
g__Finegoldia	0	0	0	0	0	0	0	0	0	0	0	4	0	0	0	0	0	1	0
g__Flavihumibacter	1	1	3	2	1	0	2	5	0	1	1	31	0	1	0	0	0	0	0
g__Flavisolibacter	0	0	0	0	0	0	0	0	0	0	0	0	0	0	2	0	0	0	0
g__Flavobacterium	3	1	1	0	0	2	8	3	5	0	4	0	6	1	0	0	0	121	291
g__Fluviicola	0	0	0	0	0	0	0	0	2	0	0	0	0	0	0	0	0	1	26
g__Fodinibacter	0	0	0	0	1	0	0	0	0	0	0	0	0	0	0	0	0	0	0
g__Fonticella	73	52	48	68	64	54	50	30	74	24	36	0	56	53	0	19	0	35	2
g__FukuN18_freshwater_group	0	4	0	0	4	0	0	0	10	0	1	0	0	0	0	0	0	0	0
g__FukuN57	0	0	0	0	0	0	3	0	2	0	0	0	0	0	1	0	0	0	0
g__Fusibacter	0	0	0	0	0	0	0	0	0	0	1	0	0	0	0	0	0	0	9
g__Fusicatenibacter	0	0	0	0	0	0	0	0	0	2	0	0	0	0	0	0	0	0	0
g__Fusobacterium	0	0	0	1	0	0	0	0	0	0	0	3	1	0	0	18	20	17	3
g__G12-WMSP1	0	0	0	0	1	0	1	0	0	0	0	5	1	2	0	0	0	0	7
g__GKS98_freshwater_group	0	0	0	0	0	1	0	0	0	0	0	0	0	0	0	0	0	0	0
g__GOUTA6	0	0	1	0	0	0	0	0	0	0	0	0	0	0	0	0	0	0	0
g__Gaetbulibacter	0	0	0	0	0	0	0	0	1	0	0	0	0	0	0	0	0	1	0
g__Gaiella	371	328	430	434	316	411	379	325	82	107	374	250	250	295	0	85	95	29	33
g__Gallicola	0	0	0	0	1	0	0	0	1	1	0	0	0	0	0	0	0	0	0
g__Gallionella	5	0	0	0	0	1	0	0	0	0	0	0	2	0	0	0	0	0	0
g__Gardnerella	0	0	0	0	0	0	0	0	0	0	0	0	0	0	10	0	0	0	0
g__Gemella	0	0	0	0	0	0	0	0	0	0	0	15	0	1	0	0	20	0	0
g__Geminicoccus	3	1	2	3	0	1	1	1	0	0	15	0	1	0	0	0	88	0	0
g__Geminocystis_PCC-6308	0	0	0	0	0	0	0	0	0	0	0	0	0	0	0	0	19	19	61
g__Gemmata	3	0	1	8	1	10	4	2	3	2	4	0	3	3	0	0	0	30	28
g__Gemmatimonas	4	2	8	8	8	0	3	2	1	2	7	18	3	1	0	0	40	0	0
g__Gemmobacter	44	45	24	24	51	60	40	43	76	160	39	53	46	47	2	76	63	396	1417
g__Geobacillus	10	8	7	16	63	13	4	13	8	5	7	0	21	5	0	0	0	0	16
g__Geobacter	0	2	0	0	0	0	0	0	6	2	0	0	0	2	0	0	0	0	0
g__Geodermatophilus	0	5	0	3	4	6	2	1	5	0	3	106	2	2	0	0	14	51	0
g__Geomicrobium	0	0	0	0	1	0	3	4	0	1	1	0	0	0	0	0	0	0	0
g__Georgenia	2	0	0	0	1	0	0	2	8	3	0	0	0	0	0	0	0	0	0
g__Geotalea	0	0	1	0	0	0	0	0	0	0	0	0	6	0	0	0	0	0	0
g__Geothermobacter	2	9	1	5	0	3	0	4	5	1	6	0	0	1	0	0	0	0	0
g__Geothermomicrobium	0	1	0	4	0	1	0	0	0	0	0	0	0	0	0	0	0	25	0
g__Geothrix	0	0	0	0	0	0	1	0	0	0	0	0	0	0	0	0	0	0	0
g__Gleocapsa	0	0	0	0	0	0	0	0	0	0	0	0	2	0	0	0	0	0	1
g__Glutamicibacter	0	0	0	0	0	0	0	1	0	0	0	0	2	0	0	0	0	0	0
g__Glycomyces	0	0	0	0	2	0	3	0	0	0	0	0	0	0	0	0	0	0	0
g__Gordonia	13	0	6	6	5	3	4	5	4	0	4	0	19	0	2	0	0	18	0
g__Gordonibacter	0	0	0	0	0	0	0	0	2	0	0	0	0	0	0	0	0	0	0
g__Gottschalkia	0	1	4	1	6	25	3	4	4	2	3	0	6	3	0	0	0	0	2
g__Gracilibacter	14	13	17	27	16	20	17	9	10	8	7	0	24	43	0	0	0	23	0
g__Granulicatella	0	0	0	0	0	0	0	0	0	0	0	5	0	1	0	0	0	1	1
g__HAVOmat113	0	0	0	0	0	3	0	0	0	0	0	0	0	0	0	0	0	0	0
g__HN-HF0106	10	2	9	9	4	11	5	1	6	0	2	0	3	0	0	0	0	0	0
g__HSB_OF53-F07	1	1	0	4	5	1	5	8	9	6	2	0	7	0	9	0	62	0	0
g__Haemophilus	0	0	0	0	0	0	0	0	0	0	2	0	0	1	3	2	40	0	0
g__Haliangium	64	42	70	77	67	95	61	42	10	12	33	222	85	68	8	1	99	2	18
g__Haliea	1	1	5	0	1	2	0	0	0	0	1	0	0	0	0	0	0	0	0
g__Haliscomenobacter	0	0	0	0	0	0	0	0	0	0	0	0	0	0	0	0	0	17	0
g__Halobacillus	1	0	1	2	1	1	6	2	2	1	6	0	5	0	0	0	0	0	0
g__Halocella	5	0	2	4	12	25	0	2	6	4	0	0	11	1	0	0	0	0	0
g__Halochromatium	0	0	0	1	1	0	0	0	0	0	0	0	0	0	7	0	0	0	0
g__Haloimpatiens	3	1	3	3	3	2	0	2	8	1	5	0	3	5	0	0	0	0	1
g__Halomonas	2	0	1	1	1	0	1	1	0	0	4	0	0	3	0	0	0	0	0
g__Haloplasma	0	2	0	3	0	1	1	0	3	0	0	0	2	1	0	0	0	0	0
g__Halothiobacillus	0	0	0	0	0	0	0	0	0	0	0	0	0	0	0	0	0	28	0
g__Hamadaea	3	6	1	3	4	1	3	1	3	0	0	0	0	0	0	0	0	6	0
g__Hathewaya	2	5	5	2	0	3	0	6	8	3	5	0	1	11	0	0	0	0	0
g__Hazenella	0	0	0	0	0	0	1	0	0	0	0	0	0	0	0	0	0	0	0
g__Helicobacter	7	0	0	18	6	8	0	0	0	0	156	0	0	90	51	6	0	0	0
g__Herbinix	5	0	2	8	4	16	1	3	2	2	0	0	2	1	0	2	0	0	1
g__Hirschia	0	0	0	0	0	0	0	0	0	0	4	0	0	0	0	0	16	0	0
g__Hydrogenispora	666	314	768	902	737	928	716	463	245	190	186	19	405	204	3	95	12	71	109
g__Hydrogenoanaerobacterium	2	2	0	0	0	0	0	0	0	0	0	0	1	0	0	0	0	0	0
g__Hydrogenophaga	0	1	0	0	0	0	0	0	2	0	0	10	0	0	0	0	0	108	176
g__Hydrogenophilus	0	0	0	0	0	0	0	0	0	0	0	0	0	0	0	0	5	0	0
g__Hyphomicrobium	605	356	634	671	551	639	583	483	401	172	270	62	335	341	3	361	148	136	201
g__IMCC26207	98	63	69	114	106	70	75	75	238	48	94	29	81	110	0	49	0	46	246
g__Iamia	86	52	41	74	50	65	75	44	60	14	55	40	47	22	15	11	0	4	118
g__Ideonella	0	0	1	5	9	1	3	1	0	0	6	34	1	1	0	0	0	4	16
g__Ignavibacterium	0	1	0	0	0	0	0	0	0	0	1	2	0	0	0	0	0	4	0
g__Ilumatobacter	139	112	166	137	143	109	129	165	43	79	124	0	104	149	0	51	0	81	203
g__Inhella	0	0	0	0	0	0	0	0	0	0	0	0	0	0	0	0	0	21	8
g__Inquilinus	0	0	0	0	0	1	0	0	0	0	0	0	0	0	0	0	0	0	0
g__Intestinimonas	2	1	3	6	4	2	1	0	2	2	1	0	1	0	0	0	0	0	0
g__Intrasporangium	0	3	0	0	1	3	6	0	0	0	0	0	1	0	0	0	0	0	0
g__Irregularibacter	0	0	0	1	0	0	0	0	0	0	0	0	0	0	0	0	0	0	0
g__JCM_18997	3	0	0	3	0	0	0	0	0	0	0	0	0	2	0	0	0	0	0
g__JG30a-KF-32	1	6	0	1	4	3	2	1	10	3	0	33	4	3	0	0	4	0	0
g__JGI_0001001-H03	2	0	0	0	0	0	0	0	0	1	5	0	0	0	0	0	0	13	0
g__Jatrophihabitans	6	2	0	1	5	2	3	0	2	5	0	43	1	5	0	3	0	1	0
g__JdFR-76	0	0	0	0	0	0	0	0	0	0	0	4	0	0	0	0	0	0	0
g__Jeotgalicoccus	0	0	0	0	2	0	0	0	4	1	0	0	0	0	0	0	0	0	0
g__Jonesia	4	0	0	0	0	0	0	0	1	3	0	0	5	0	0	0	0	0	0
g__KCM-B-112	1	0	5	1	0	0	0	4	0	0	0	0	0	0	0	475	0	0	0
g__KD3-10	7	0	5	0	0	2	1	0	1	3	0	0	4	2	0	0	0	0	0
g__Kaistia	27	12	41	45	43	18	45	11	6	7	9	0	12	22	0	0	0	0	0
g__Kandleria	0	0	0	0	0	0	0	0	0	0	0	0	0	1	0	0	0	0	0
g__Kibdelosporangium	0	0	0	2	0	0	0	0	0	0	0	0	0	0	0	0	0	0	0
g__Kineococcus	1	1	1	0	0	0	1	0	0	1	0	1	0	0	0	0	0	0	0
g__Klebsiella	6	0	0	12	20	1	59	0	0	17	2	0	17	9	292	133	0	0	0
g__Klenkia	18	3	6	9	12	16	8	4	9	0	7	50	11	3	7	7	0	17	0
g__Kocuria	0	0	1	0	0	0	0	1	2	0	0	0	0	0	0	0	0	0	0
g__Kribbella	3	2	2	6	0	11	5	1	0	1	0	1	0	0	2	0	0	0	0
g__Kroppenstedtia	2	0	7	0	4	0	0	0	0	0	0	0	1	0	0	0	0	0	0
g__Ktedonobacter	5	0	2	1	1	0	2	1	6	2	3	13	1	0	0	0	0	0	0
g__LD29	69	80	39	129	145	141	125	98	90	44	78	56	173	84	0	21	0	0	9
g__Labrys	14	5	6	10	6	4	5	4	3	3	10	0	5	4	0	0	0	40	37
g__Laceyella	5	8	3	14	3	9	5	3	2	3	1	0	11	9	0	0	0	0	5
g__Lachnoanaerobaculum	0	0	0	0	0	0	0	0	0	0	0	0	0	0	0	0	4	0	0
g__Lachnoclostridium	11	20	11	20	16	22	16	9	21	2	12	76	45	24	0	14	0	0	0
g__Lachnospiraceae_FCS020_group	0	0	0	0	0	0	0	0	0	0	0	0	1	0	0	0	0	0	0
g__Lachnospiraceae_ND3007_group	0	0	0	0	0	0	1	0	0	0	0	0	1	0	0	0	0	0	1
g__Lachnospiraceae_NK3A20_group	0	1	0	0	0	0	0	0	0	0	0	0	0	0	0	0	0	0	0
g__Lachnospiraceae_NK4A136_group	1	0	0	0	0	0	0	0	0	2	1	0	1	0	0	0	0	0	0
g__Lachnospiraceae_UCG-003	0	0	0	0	0	0	0	0	2	0	0	0	0	0	0	0	0	0	0
g__Lachnospiraceae_UCG-007	8	7	6	13	8	10	8	17	21	3	1	0	13	7	0	0	0	25	0
g__Lachnotalea	5	0	4	6	6	6	1	0	6	3	1	0	1	0	0	0	0	2	0
g__Lacibacter	0	0	0	0	0	0	0	0	0	0	0	0	0	0	0	0	16	17	9
g__Lacihabitans	0	0	0	0	0	0	0	0	0	0	0	0	0	0	0	0	0	0	6
g__Lactobacillus	1	7	69	3	49	2	222	3	57	6	2534	121	405	1865	0	36	252	41	5
g__Lactococcus	11	5	108	73	3947	5	998	2	13	7	25	0	323	160	8	624	0	0	0
g__Lactovum	1	0	0	0	0	0	0	0	0	0	0	0	1	0	0	0	0	0	0
g__Lacunisphaera	0	0	0	0	0	0	3	0	0	0	0	0	0	0	0	0	0	0	0
g__Lamprocystis	0	0	0	4	0	0	0	0	0	0	0	0	0	0	0	0	0	0	0
g__Laribacter	0	0	0	0	0	0	0	0	0	0	0	0	0	2	0	0	0	0	0
g__Lautropia	16	12	7	6	7	7	10	5	0	2	17	0	14	16	1	11	0	9	6
g__Legionella	49	56	34	49	71	97	39	52	225	46	95	34	76	96	0	92	0	58	292
g__Leifsonia	9	2	8	13	2	9	10	7	9	9	0	0	6	3	18	14	0	0	15
g__Lentimicrobium	0	0	0	0	0	0	0	0	0	0	0	43	0	0	0	0	0	0	0
g__Leptolinea	0	0	0	0	0	0	0	0	0	0	2	0	0	0	0	0	0	0	0
g__Leptolyngbya_ANT.L52.2	4	2	4	4	5	3	10	4	0	0	5	8	4	2	0	0	0	0	0
g__Leptolyngbya_BN43	0	0	0	0	1	0	0	0	0	12	5	0	3	1	0	0	0	0	0
g__Leptolyngbya_FYG	0	0	2	0	0	0	0	0	0	0	0	0	1	0	0	7	0	0	0
g__Leptospirillum	0	0	3	0	0	0	2	0	0	0	0	0	1	1	0	0	20	0	0
g__Leptotrichia	0	0	0	0	0	0	0	0	0	0	1	48	0	0	7	0	4	0	0
g__Leucobacter	857	115	406	1348	1166	2655	315	1164	272	397	156	0	146	197	9	32	0	0	13
g__Leuconostoc	0	0	0	1	0	0	14	0	2	1	68	0	14	42	0	0	0	0	0
g__Levilinea	0	0	0	0	0	2	0	0	0	0	2	0	0	0	0	0	0	0	0
g__Lewinella	0	0	0	0	0	0	0	0	0	0	1	24	0	0	0	0	0	0	0
g__Limibaculum	0	0	0	1	0	0	0	0	1	0	0	0	0	0	0	0	0	0	0
g__Limnobacter	0	0	0	0	2	0	0	0	0	0	0	0	0	0	0	0	0	0	0
g__Limnochorda	0	0	0	6	2	8	7	6	0	3	0	0	1	1	0	0	0	11	0
g__Limnohabitans	0	0	0	0	1	0	0	0	3	0	0	33	0	0	0	0	0	0	0
g__Limnolyngbya_CHAB4449	0	0	0	0	0	0	0	2	2	2	0	0	7	0	0	0	0	0	0
g__Litorilinea	0	0	0	1	0	0	0	0	0	0	0	0	0	0	0	0	0	0	0
g__Longispora	0	2	1	0	1	2	0	3	1	0	0	0	1	3	0	0	0	0	0
g__Longivirga	26	36	8	28	25	15	8	16	36	7	45	0	8	30	0	58	0	104	241
g__Luedemannella	53	32	27	50	38	31	30	20	21	9	14	1	31	11	13	0	0	1	7
g__Luteibacter	0	0	0	0	0	0	0	0	0	0	0	0	2	0	0	0	0	0	0
g__Luteimonas	0	0	0	0	0	0	0	0	0	0	0	0	0	5	0	0	0	0	0
g__Luteitalea	579	747	437	556	711	288	677	462	367	193	874	64	573	574	0	47	0	84	23
g__Luteolibacter	98	181	107	73	114	92	120	134	66	169	346	15	170	215	14	131	251	1882	1044
g__Lutispora	43	18	48	61	48	82	52	34	44	16	27	18	59	60	0	0	0	17	26
g__Lysinibacillus	159	62	134	184	109	113	95	120	52	49	73	0	120	105	0	11	0	11	17
g__Lysobacter	22	16	22	21	28	30	24	15	16	6	15	0	42	28	0	0	0	0	16
g__MM2	0	3	0	0	0	1	0	2	0	0	0	0	0	0	0	0	0	0	0
g__MND1	2	0	4	1	2	1	0	0	0	1	3	107	0	3	1	0	72	8	6
g__MSBL3	0	0	0	0	0	0	0	0	0	0	0	0	0	0	0	0	6	0	0
g__Macellibacteroides	0	0	0	0	0	0	0	0	0	0	0	51	0	0	0	0	0	0	0
g__Macrococcus	1	0	10	0	174	0	3	1	1	2	0	0	0	0	0	0	0	0	0
g__Magnetospirillum	0	0	1	2	0	0	1	0	0	0	0	0	0	0	0	0	0	0	0
g__Malikia	0	0	0	0	2	0	0	0	2	0	0	199	5	0	1	0	86	0	8
g__Marmoricola	33	36	28	23	32	44	40	27	46	12	34	45	21	25	3	12	34	7	8
g__Marvinbryantia	0	0	0	0	0	0	0	0	0	0	1	0	0	0	0	0	0	0	0
g__Massilia	4	1	3	0	3	3	1	4	5	3	0	17	0	2	0	8	18	0	12
g__Megamonas	1	0	0	0	0	0	0	0	1	0	0	0	0	0	0	0	0	0	0
g__Megasphaera	0	0	0	0	0	0	0	0	0	0	0	107	0	0	0	0	0	0	0
g__Melghirimyces	0	0	0	0	0	6	0	0	0	0	0	0	0	0	0	0	0	0	0
g__Merismopedia_0BB39S01	0	0	0	0	0	0	0	0	0	0	0	0	0	0	0	0	0	0	8
g__Merismopedia_AICB1015	0	0	0	0	0	0	0	0	0	0	0	0	0	0	0	0	0	0	1
g__Mesorhizobium	6	2	4	5	3	1	4	1	2	0	1	0	0	1	0	0	0	0	0
g__Methylobacter	0	0	1	5	5	1	23	0	5	1	1	0	14	11	0	22	0	0	9
g__Methylobacterium-Methylorubrum	133	46	39	77	99	52	96	54	68	30	28	20	52	42	24	81	0	0	11
g__Methylocaldum	49	26	32	59	49	33	40	35	8	16	29	0	38	34	0	0	0	0	2
g__Methyloceanibacter	0	0	0	0	0	0	1	0	0	0	0	0	0	0	0	0	0	0	0
g__Methylocystis	2155	2146	1023	2640	2771	2649	1645	2468	4118	978	1716	987	2459	1902	8	218	116	241	351
g__Methylomagnum	6	2	9	7	3	5	2	1	0	1	0	0	11	1	0	0	0	0	0
g__Methylomicrobium	0	0	0	1	2	0	1	0	0	0	0	0	1	0	0	0	0	0	0
g__Methylomonas	0	0	2	0	3	0	0	1	0	3	0	0	0	0	0	0	0	0	0
g__Methyloparacoccus	103	163	64	139	147	161	70	61	73	24	77	57	161	145	0	0	0	0	10
g__Methylorosula	3	4	1	0	7	2	5	1	5	8	2	0	1	0	0	0	0	0	3
g__Methylotenera	0	0	0	0	0	0	0	0	0	0	0	0	2	1	0	0	0	0	17
g__Microcystis_PCC-7914	0	1	0	1	0	0	0	0	0	3	3	0	0	1	0	14	0	13	416
g__Microlunatus	0	0	0	1	0	3	0	0	0	3	0	0	5	0	0	0	11	0	0
g__Micromonospora	179	103	97	214	187	146	116	94	93	46	90	51	95	111	0	36	6	23	53
g__Microvirga	103	35	108	115	85	124	62	71	92	31	51	85	81	45	2	19	65	0	34
g__Minicystis	3	9	1	8	5	2	9	5	20	2	5	15	6	6	2	0	0	0	0
g__Mobilicoccus	2	0	2	0	1	1	0	0	0	0	0	0	0	0	0	0	0	0	0
g__Mobilitalea	135	87	138	185	134	173	126	109	120	47	81	18	208	103	0	19	0	8	7
g__Modestobacter	0	2	0	0	0	0	0	0	0	0	0	0	0	0	0	0	0	0	0
g__Monoglobus	11	7	7	12	8	12	5	3	8	6	5	0	2	4	0	0	0	0	0
g__Motilibacter	0	0	0	0	0	0	0	0	0	0	1	80	0	0	0	0	0	0	0
g__Mumia	0	0	0	0	0	1	2	0	0	0	0	0	0	0	0	0	0	0	0
g__Mycobacterium	1691	1194	903	2418	2304	1744	1590	1673	3327	1243	1086	461	1738	1115	6	177	8	35	52
g__Mycoplasma	1	0	0	0	0	0	0	0	0	0	2	0	0	9	9	0	0	0	0
g__Myxococcus	1	4	25	4	15	11	2	0	27	2	5	0	5	4	0	0	0	0	0
g__NK4A214_group	11	6	8	8	9	10	9	7	6	5	2	0	22	6	0	0	19	3	0
g__NS10_marine_group	0	0	0	0	0	0	0	0	0	0	0	0	0	1	0	0	0	0	0
g__Nakamurella	0	0	1	0	2	2	1	0	7	0	0	0	2	1	0	0	34	0	0
g__Nannocystis	22	13	9	26	24	8	18	13	9	0	5	0	18	11	0	0	0	0	0
g__Natranaerovirga	5	0	3	1	0	0	1	21	1	0	1	0	4	0	0	0	0	10	0
g__Neisseria	0	0	0	0	0	0	0	0	0	0	0	204	2	0	0	7	61	0	0
g__Neo-b11	0	0	0	0	0	0	4	0	0	0	0	0	2	0	0	0	0	0	0
g__Neochlamydia	39	30	42	35	30	31	34	27	111	24	26	0	77	41	0	36	147	57	274
g__Nitratireductor	120	105	95	111	90	118	87	83	260	49	116	5	115	139	0	50	0	109	109
g__Nitrosomonas	1	1	0	0	0	0	0	0	0	0	3	49	0	0	0	0	0	0	0
g__Nitrosospira	0	0	1	1	0	0	0	0	0	0	0	0	0	0	0	0	0	0	0
g__Nitrospira	1	0	5	1	1	2	1	7	0	0	2	89	3	3	5	0	3	26	0
g__Niveispirillum	0	0	2	0	0	0	0	0	0	0	0	0	0	0	0	0	0	0	0
g__Nocardia	8	11	16	9	22	14	7	0	9	1	18	50	19	8	0	0	0	0	0
g__Nocardioides	158	155	111	155	172	181	115	95	246	82	141	64	99	107	8	6	93	0	10
g__Nocardiopsis	0	4	0	0	1	0	3	26	0	0	7	0	2	1	0	0	0	0	0
g__Nodosilinea_PCC-7104	2	0	1	6	1	0	4	0	0	9	0	0	0	5	0	0	0	0	0
g__Nonomuraea	7	7	4	7	20	43	4	8	9	5	6	0	8	6	0	0	0	0	7
g__Nordella	69	39	57	61	64	54	54	48	30	19	33	0	30	50	0	5	17	27	28
g__Nostoc_PCC-7107	2	4	3	51	2	40	3	1	2	2	1	0	2	8	0	0	0	0	0
g__Nostoc_PCC-73102	0	3	0	2	5	3	3	4	6	7	1	0	1	7	0	0	0	0	0
g__Nostoc_PCC-7524	5	4	0	15	10	7	12	3	7	14	1	0	9	4	0	0	0	0	0
g__Nostoc_PCC-8976	5	3	1	1	1	7	3	1	5	3	0	0	2	0	0	0	0	0	0
g__Novibacillus	0	0	0	2	0	1	0	0	0	1	0	0	0	0	0	0	0	0	0
g__Novosphingobium	2	3	3	3	4	1	4	0	1	3	7	29	1	1	0	9	0	0	55
g__OLB12	0	0	1	0	0	0	0	0	0	0	1	150	5	3	26	13	181	0	4
g__OLB13	0	0	0	0	0	0	0	0	0	0	0	87	0	0	11	0	0	0	0
g__OM27_clade	13	25	12	23	17	9	19	23	31	8	29	0	37	42	6	0	0	11	12
g__OM60NOR5_clade	42	71	51	33	29	43	63	42	0	11	101	95	45	60	0	40	99	566	49
g__Occallatibacter	0	0	0	0	0	0	0	0	0	0	1	0	0	0	0	0	0	0	0
g__Oceanobacillus	4	1	3	5	3	6	0	0	2	1	0	0	7	2	0	0	0	11	0
g__Ochrobactrum	2	1	0	3	0	0	5	0	2	10	0	0	0	1	0	0	0	0	0
g__Oikopleura	0	0	0	1	0	0	0	0	0	0	0	0	0	0	0	0	0	0	0
g__Oligoflexus	10	11	1	16	17	10	4	8	16	3	5	0	12	2	0	3	0	0	0
g__Oribacterium	0	0	0	0	0	0	0	0	0	0	0	0	0	0	3	0	0	46	0
g__Oryzihumus	5	9	2	12	5	9	8	13	13	3	13	0	11	24	0	0	0	0	3
g__Oscillatoria_PCC-6304	0	0	0	0	0	0	1	0	0	4	0	0	0	0	0	0	0	0	0
g__Oscillatoria_SAG_1459-8	0	1	0	0	0	0	4	0	0	0	0	0	0	0	0	0	0	0	0
g__Oscillibacter	0	0	1	1	0	0	0	0	0	0	0	0	0	0	0	0	0	0	0
g__Oxalobacter	2	0	2	0	1	1	1	1	2	0	0	0	0	0	0	0	0	0	0
g__Oxobacter	10	11	3	9	17	8	2	4	7	2	4	0	8	7	0	28	0	14	4
g__P3OB-42	21	9	6	25	16	24	16	9	13	8	13	36	32	17	0	0	0	0	0
g__Paenarthrobacter	0	0	0	0	0	0	0	0	0	1	0	0	0	6	1	0	23	0	0
g__Paenibacillus	184	206	210	314	326	195	171	172	310	90	142	10	401	281	7	121	73	75	130
g__Paeniclostridium	3	0	0	2	0	0	1	0	1	0	1	0	0	0	0	0	0	0	0
g__Paenisporosarcina	13	4	16	8	6	2	9	11	11	6	3	0	19	6	0	0	0	0	0
g__Pajaroellobacter	33	33	38	33	52	47	33	21	50	7	20	35	37	33	0	0	22	3	0
g__Paludibaculum	1	3	8	4	5	0	10	0	0	0	4	0	1	6	0	0	0	0	0
g__Paludicola	0	0	1	3	1	0	0	0	0	0	0	0	1	0	0	0	0	0	0
g__Paludisphaera	3	0	1	3	2	0	6	0	3	0	0	0	1	0	0	0	0	0	0
g__Pantalinema	2	0	0	0	0	0	0	0	0	0	0	0	0	0	0	0	0	0	0
g__Pantoea	2	0	0	0	37	0	51	0	0	6	0	0	1	0	0	0	0	0	0
g__Papillibacter	1	2	4	1	2	3	2	7	0	1	3	0	5	0	0	6	0	0	0
g__Parachlamydia	0	1	0	0	0	1	0	3	1	0	0	0	2	1	0	0	0	0	0
g__Paraclostridium	0	0	0	0	0	0	0	0	1	0	0	0	0	0	0	0	0	0	0
g__Paracoccus	17	28	6	9	17	47	2	27	49	36	19	171	7	15	6	88	0	9	36
g__Parvibacter	0	0	0	0	0	0	0	0	0	0	0	0	0	0	0	20	0	0	0
g__Parviterribacter	6	8	10	11	7	14	9	5	1	1	3	40	0	2	5	7	127	0	0
g__Pasteuria	3	9	19	9	1	3	18	10	7	0	7	0	2	11	0	0	0	0	0
g__Patulibacter	4	1	10	4	12	4	11	7	3	0	1	0	1	1	0	0	0	0	0
g__Paucibacter	0	7	0	2	0	2	0	0	0	0	0	0	0	1	0	0	0	0	0
g__Pediococcus	0	0	0	0	0	0	0	0	2	41	11	0	6	4	0	0	0	0	3
g__Pedobacter	5	10	7	5	8	11	4	7	33	0	9	963	17	24	241	526	2107	602	214
g__Pedomicrobium	330	212	376	287	292	354	309	230	166	70	186	0	146	168	0	244	98	54	154
g__Pelolinea	0	0	3	0	8	0	0	2	2	6	4	0	5	0	0	0	0	0	0
g__Pelosinus	12	3	7	9	10	12	13	5	16	3	10	0	13	2	0	28	0	9	5
g__Pelotomaculum	6	5	5	7	3	13	1	4	9	4	3	0	8	2	0	0	0	0	0
g__Peptococcus	5	4	0	3	0	4	3	5	6	1	1	0	0	5	0	0	0	0	0
g__Peptoniphilus	0	0	0	0	0	0	0	0	0	0	0	118	0	0	0	0	0	0	0
g__Peptostreptococcus	0	0	0	1	0	2	0	0	5	0	0	0	0	0	0	0	0	0	0
g__Peredibacter	8	8	16	11	6	12	8	11	8	2	3	0	5	12	0	0	0	0	51
g__Phaeodactylibacter	0	0	0	0	0	0	0	0	0	0	1	46	5	0	1	0	0	2	11
g__Phaselicystis	12	1	9	18	19	3	10	9	10	6	6	0	7	8	0	0	69	2	5
g__Phenylobacterium	9	3	2	5	4	14	7	5	0	0	3	11	4	1	0	0	0	0	0
g__Phormidium_IAM_M-71	0	0	2	0	0	0	2	0	0	2	0	0	0	0	0	0	0	0	30
g__Photobacterium	0	0	0	0	0	0	0	0	0	0	0	0	0	0	0	0	0	0	2
g__Phreatobacter	14	15	13	22	14	17	20	18	2	12	18	0	26	10	0	0	42	343	476
g__Phyllobacterium	2	0	0	0	0	0	0	0	0	0	0	0	0	0	0	0	0	0	0
g__Pir1_lineage	1	4	3	3	2	4	4	1	0	1	0	0	0	1	0	0	0	0	0
g__Pir2_lineage	7	0	6	11	8	10	5	1	4	2	0	0	2	2	0	0	0	0	0
g__Pir3_lineage	1	0	1	1	0	7	1	2	6	1	0	0	2	3	0	0	0	0	0
g__Pir4_lineage	23	20	43	38	37	41	23	20	12	5	19	0	10	10	0	0	0	0	9
g__Pirellula	42	26	38	31	35	40	46	38	57	17	42	18	38	13	1	34	1	86	327
g__Piscicoccus	0	0	1	7	0	0	1	2	6	0	0	0	3	2	0	0	0	0	0
g__Planctomicrobium	2	1	7	0	5	0	6	2	4	0	3	0	1	2	0	0	0	0	4
g__Planctopirus	2	0	0	0	1	1	1	0	1	0	0	0	0	3	0	7	0	0	4
g__Planifilum	15	32	9	32	14	15	9	11	6	13	2	0	26	11	0	19	0	0	7
g__Planktothrix_NIVA-CYA_15	10	7	29	30	47	20	18	17	672	250	74	0	236	79	0	0	0	99	2525
g__Planococcus	1	2	0	0	2	0	2	38	35	93	1	0	1	2	0	0	0	0	0
g__Planomicrobium	1	1	42	6	1	14	4	22	15	79	6	0	0	7	0	0	0	0	0
g__Plasticicumulans	0	0	0	0	0	0	0	0	0	0	0	11	0	0	4	0	0	0	0
g__Plesiomonas	0	0	0	0	0	2	2	0	0	0	0	0	0	0	175	0	92	0	0
g__Pleurocapsa_PCC-7319	0	0	0	0	0	0	0	0	0	0	0	0	0	0	0	1	0	0	0
g__Polyangium	5	9	23	17	24	22	18	4	34	19	11	0	52	23	0	0	0	0	4
g__Polycladomyces	1	0	0	0	0	1	0	0	1	0	0	0	2	0	0	0	0	0	0
g__Polymorphobacter	1	1	1	0	2	0	4	1	0	0	2	0	0	0	0	0	0	0	0
g__Polynucleobacter	1	2	0	0	1	0	2	0	0	1	0	0	0	1	0	0	0	0	0
g__Pontibacter	0	0	0	0	1	0	0	0	0	1	0	21	0	0	12	0	0	0	0
g__Porphyrobacter	0	0	3	0	1	0	0	0	2	3	0	0	2	0	0	0	0	28	45
g__Porphyromonas	0	0	0	0	0	0	0	0	0	0	0	0	0	0	0	6	0	0	0
g__Prevotella	0	0	1	0	0	0	0	0	1	0	1	38	0	1	1	0	1	1	0
g__Promicromonospora	3	3	6	9	1	9	4	2	0	0	1	0	1	1	0	0	0	0	0
g__Propionicicella	0	0	0	0	3	0	1	0	0	0	0	0	0	0	0	8	0	0	0
g__Propionimicrobium	0	0	0	0	0	0	0	0	0	0	0	3	0	0	0	0	0	0	0
g__Propionispira	0	0	2	2	0	0	0	0	3	0	0	0	0	0	0	0	0	0	0
g__Prosthecobacter	0	0	0	0	0	0	0	0	0	0	0	21	0	0	0	0	0	0	39
g__Prosthecomicrobium	4	3	2	5	15	5	10	6	2	2	5	0	8	5	0	5	0	4	5
g__Proteiniborus	1	0	0	1	2	0	0	1	0	0	1	0	2	0	0	0	0	0	0
g__Proteiniclasticum	0	0	0	0	0	0	0	0	0	1	0	0	0	0	4	0	0	0	0
g__Proteiniphilum	0	0	0	2	0	0	0	0	0	0	0	0	0	0	0	0	0	0	0
g__Pseudanabaena_NgrPSln22	0	0	0	0	2	0	1	0	0	3	1	0	0	0	0	0	0	0	0
g__Pseudarthrobacter	475	224	429	574	630	572	521	457	873	446	243	302	420	322	15	26	213	96	49
g__Pseudobacteroides	10	0	3	6	10	8	5	2	5	0	2	0	11	2	0	0	0	0	0
g__Pseudochelatococcus	2	0	0	0	0	0	0	0	0	0	0	0	0	0	0	0	0	0	0
g__Pseudochrobactrum	8	2	4	12	4	0	5	4	2	4	2	0	8	6	0	0	45	0	1
g__Pseudogracilibacillus	1	1	0	0	2	1	2	0	5	4	2	0	0	4	0	0	0	0	0
g__Pseudolabrys	48	36	52	47	65	40	47	29	21	11	31	0	29	24	1	67	104	0	17
g__Pseudomonas	30	19	9	14	16	24	109	15	49	13	70	1452	81	73	177	426	1261	443	194
g__Pseudonocardia	50	24	19	55	48	49	38	18	31	14	23	38	15	24	0	20	0	0	3
g__Pseudorhodoplanes	167	83	121	133	124	128	108	120	49	28	49	0	59	47	0	39	0	0	26
g__Pseudoxanthobacter	3	0	0	1	0	2	0	0	0	0	0	0	3	0	0	0	0	0	0
g__Pseudoxanthomonas	4	0	1	2	1	0	0	0	0	0	0	0	0	1	0	0	0	0	0
g__Psychrobacillus	16	13	17	19	21	29	19	35	25	23	13	0	25	11	0	0	0	3	0
g__Psychrobacter	1	2	4	0	2	0	4	3	0	14	3	0	0	0	0	0	82	0	0
g__Psychroglaciecola	1	0	1	1	0	0	0	2	0	0	2	0	0	0	0	0	0	0	0
g__Puia	0	0	0	0	0	0	0	0	1	0	0	0	0	0	0	0	0	0	0
g__Pullulanibacillus	1	3	1	1	4	0	1	1	3	1	1	0	3	0	0	0	0	0	0
g__Pyramidobacter	0	0	0	0	0	0	0	0	0	0	1	0	0	0	0	0	0	0	0
g__Quadrisphaera	3	0	1	1	2	5	11	0	0	0	1	0	2	0	0	0	0	0	0
g__RB41	4	0	0	0	0	0	1	0	1	1	0	112	0	1	31	0	64	0	2
g__RBG-16-49-21	0	0	0	0	1	0	0	0	0	0	0	0	0	0	0	0	0	0	0
g__RBG-16-58-14	23	16	38	37	80	2	48	47	47	32	65	0	55	79	0	0	0	0	8
g__Rahnella1	1	0	0	6	1	0	64	0	0	0	1	0	0	10	44	29	0	0	0
g__Ramlibacter	0	0	0	0	0	0	0	0	0	0	0	5	0	0	0	0	0	13	0
g__Reyranella	22	8	22	23	10	9	10	14	0	1	11	42	1	5	0	0	0	0	27
g__Rhizobacter	0	3	0	0	0	0	0	0	0	0	0	0	0	0	0	0	0	8	32
g__Rhizocola	0	0	0	0	2	0	0	0	0	0	0	0	0	0	0	0	0	0	0
g__Rhodobacter	37	56	37	45	61	51	24	42	75	56	27	0	33	23	2	78	116	1534	9100
g__Rhodoblastus	8	0	3	9	26	4	22	1	3	3	5	0	5	5	0	0	0	0	0
g__Rhodococcus	50	16	31	40	53	47	53	32	39	8	26	281	34	24	62	118	362	183	68
g__Rhodoferax	0	0	0	0	0	0	0	0	0	1	0	0	0	0	0	0	0	13	74
g__Rhodomicrobium	9	2	3	18	10	10	16	3	2	3	2	0	2	4	0	0	0	0	17
g__Rhodopirellula	5	12	7	19	12	11	7	24	26	3	3	0	9	4	0	13	0	9	8
g__Rhodoplanes	32	21	44	38	26	27	23	18	12	2	12	9	10	12	0	2	1	26	0
g__Rickettsiella	3	1	1	2	1	0	0	0	3	0	0	0	0	0	0	0	0	0	2
g__Risungbinella	1	0	0	0	0	2	2	1	0	0	0	0	1	1	0	0	0	0	0
g__Robinsoniella	0	0	2	4	0	4	0	0	0	0	0	0	0	0	0	0	0	0	0
g__Romboutsia	2784	750	6630	1737	857	942	1484	1592	1276	542	2138	626	760	1767	278	412	371	108	143
g__Roseburia	1	0	0	1	3	3	3	0	0	0	0	0	2	1	0	0	0	0	0
g__Roseiarcus	0	0	0	5	3	0	2	0	1	0	1	0	1	0	0	0	0	0	0
g__Roseimicrobium	8	5	0	2	7	1	9	2	5	2	7	0	3	4	0	0	0	0	0
g__Roseisolibacter	0	0	0	0	0	0	0	0	0	0	2	17	4	0	0	17	0	0	0
g__Roseobacter_clade_CHAB-I-5_lineage	0	0	1	4	0	0	1	0	2	0	1	0	3	1	0	0	0	0	0
g__Roseomonas	42	43	39	43	32	55	42	34	2	6	44	0	45	46	10	21	0	134	90
g__Rothia	0	0	0	0	0	0	0	0	0	0	0	125	3	0	5	7	0	21	0
g__Rubellimicrobium	8	5	5	4	2	8	5	4	17	16	8	37	9	7	26	34	0	28	200
g__Rubritepida	0	0	0	2	0	0	0	0	0	0	0	0	0	0	0	0	0	0	1
g__Rubrobacter	11	3	4	7	1	8	6	2	14	3	5	215	11	4	2	0	0	19	1
g__Ruminiclostridium	264	130	273	369	332	270	219	235	234	88	128	0	334	250	0	0	0	11	32
g__Ruminococcus	6	4	5	9	2	5	5	2	15	4	4	0	7	0	0	0	0	9	0
g__Ruminococcus_gnavus_group	0	0	0	0	0	0	0	0	0	0	0	15	0	0	0	0	0	0	0
g__Ruminococcus_torques_group	0	1	0	1	0	0	0	4	11	13	0	0	2	0	0	0	0	0	0
g__Rummeliibacillus	18	14	6	21	16	24	15	12	20	10	10	62	20	14	0	0	0	8	0
g__Runella	0	0	0	0	0	0	0	0	0	0	0	0	0	0	0	0	0	0	11
g__SH-PL14	14	1	22	12	23	6	13	7	13	7	8	3	6	1	0	0	0	2	10
g__SH3-11	0	0	0	0	0	0	0	0	0	0	0	33	0	0	0	0	0	0	0
g__SM1A02	4	1	6	3	1	0	0	0	0	0	3	185	2	0	0	0	62	0	5
g__SWB02	3	3	11	5	5	2	3	6	0	1	1	117	0	3	2	4	0	7	12
g__Saccharomonospora	2	0	0	0	0	2	0	1	0	0	1	0	0	1	0	0	1	0	0
g__Saccharopolyspora	1	1	1	5	1	3	0	0	0	0	3	0	5	0	0	0	0	0	6
g__Salinarimonas	0	0	0	0	0	0	0	0	0	0	0	0	0	2	0	0	0	0	0
g__Salinirepens	0	0	0	0	0	0	0	0	0	0	0	0	0	0	0	0	0	0	4
g__Salinispora	23	8	9	18	3	11	29	4	6	0	4	0	9	3	0	0	0	0	0
g__Salipaludibacillus	3	0	0	1	0	0	0	1	1	0	0	0	1	0	0	0	0	0	0
g__Sandaracinobacter	0	0	1	0	0	0	0	0	0	0	1	0	0	0	0	0	0	0	0
g__Sandaracinus	7	5	9	7	9	13	9	5	0	1	7	0	11	19	0	0	0	1	0
g__Sanguibacter	0	0	2	1	1	0	1	0	0	3	0	0	0	0	0	0	0	0	0
g__Sarcina	11	8	2	2	1	10	0	4	7	2	4	0	6	0	0	0	0	0	0
g__Scardovia	0	0	0	0	0	0	0	0	0	0	0	0	0	0	0	0	0	12	0
g__Schlesneria	0	2	1	3	6	2	0	2	1	0	0	0	3	0	0	0	0	1	7
g__Sedimentibacter	14	4	3	7	12	14	7	4	22	6	10	0	8	2	0	0	0	0	6
g__Sediminibacterium	0	0	0	0	0	0	0	0	0	0	0	0	0	0	0	0	0	0	17
g__Seinonella	0	0	8	0	0	0	0	0	0	0	0	0	0	0	0	0	0	0	0
g__Selenomonas	0	0	0	0	0	0	0	0	0	0	0	0	0	0	0	4	0	0	0
g__Senegalimassilia	0	0	0	0	0	0	0	0	2	0	0	0	0	0	0	0	0	0	0
g__Serratia	14	4	1	6	2	1	91	0	0	0	0	0	3	2	54	25	0	0	0
g__Sh765B-TzT-35	4	1	1	0	4	0	0	0	0	1	0	0	0	1	0	0	0	0	0
g__Shewanella	7	1	6	2	4	5	8	0	0	0	11	0	0	5	1318	22	0	0	4
g__Shimazuella	3	2	6	3	13	4	3	5	15	2	2	0	9	6	0	0	0	0	0
g__Sideroxydans	0	0	0	0	0	0	0	0	0	0	0	0	3	0	0	0	0	0	0
g__Silanimonas	0	0	0	0	0	0	0	0	4	0	0	0	0	0	0	0	0	0	5
g__Singulisphaera	9	2	10	5	9	5	8	4	15	1	0	0	2	10	0	0	0	26	0
g__Sinomonas	0	2	0	0	0	0	2	0	0	0	2	206	4	0	0	0	166	22	6
g__Sinosporangium	0	0	0	0	0	1	0	0	0	0	0	0	0	0	0	0	0	0	0
g__Skermanella	41	20	35	22	28	22	30	25	3	9	14	64	12	19	0	0	0	16	0
g__Smaragdicoccus	1	0	0	2	0	0	1	1	1	0	4	0	4	0	0	0	0	0	0
g__Smithella	0	0	2	0	0	0	0	0	0	0	0	0	1	0	0	0	0	0	0
g__Solibacillus	0	0	1	3	0	3	1	1	1	0	0	0	0	0	0	0	0	0	0
g__Solirubrobacter	49	13	48	67	33	46	32	10	17	7	9	71	19	14	0	0	9	37	0
g__Solitalea	0	3	2	1	0	0	0	0	0	3	2	0	0	0	0	0	0	0	3
g__Soonwooa	0	0	0	3	0	0	0	0	0	0	0	0	0	0	0	0	0	0	0
g__Sorangium	7	7	6	11	16	38	11	7	11	2	4	0	9	17	0	0	0	0	2
g__Sphaerisporangium	1	4	0	6	17	8	7	3	2	2	3	20	9	0	0	0	0	0	0
g__Sphaerospermopsis_BCCUSP55	2	7	0	3	1	47	5	5	13	23	4	0	6	5	0	0	0	0	0
g__Sphaerotilus	0	0	0	0	0	0	0	0	0	0	0	0	0	0	0	9	0	0	0
g__Sphingomonas	72	59	69	31	36	51	44	51	9	16	30	461	50	51	43	42	271	46	8
g__Sphingopyxis	0	0	0	0	0	0	0	0	0	0	0	44	0	1	0	0	0	0	23
g__Spirochaeta	4	2	1	1	7	1	1	1	0	1	1	9	2	0	2	0	0	0	4
g__Spirochaeta_2	0	0	0	0	0	0	0	0	0	0	0	0	0	0	0	0	0	0	1
g__Sporacetigenium	10	17	9	13	10	10	4	19	22	2	20	0	12	5	0	10	85	0	21
g__Sporanaerobacter	0	0	7	1	0	1	0	1	0	0	2	0	3	1	0	0	0	0	0
g__Sporichthya	23	20	22	20	11	11	17	17	18	9	32	0	11	15	0	21	6	19	113
g__Sporobacter	58	38	35	89	51	66	49	41	27	12	10	0	75	34	0	0	0	0	9
g__Sporocytophaga	0	1	3	5	4	2	4	0	0	1	2	0	0	2	0	0	0	0	0
g__Sporolactobacillus	0	0	0	0	0	0	2	0	0	0	1	0	0	0	0	0	0	0	0
g__Sporomusa	119	52	124	104	105	145	81	82	83	40	51	0	108	65	0	16	0	0	33
g__Sporosarcina	6	11	17	19	6	13	6	5	18	8	4	0	25	11	0	0	0	0	0
g__Stackebrandtia	0	0	0	0	0	0	0	0	0	0	0	0	0	0	0	0	13	0	0
g__Stanieria_PCC-7437	0	0	0	0	1	0	0	0	0	0	0	0	0	0	0	0	0	0	0
g__Staphylococcus	0	0	3	1	0	1	2	4	8	7	0	114	0	1	0	73	26	45	0
g__Starkeya	8	6	11	7	0	5	7	5	2	1	1	0	3	6	0	0	0	0	0
g__Stenotrophobacter	0	0	0	0	0	0	2	0	0	0	0	0	0	0	0	0	0	0	0
g__Stenotrophomonas	1	0	0	0	0	0	5	0	1	0	1	61	2	0	0	0	0	0	8
g__Steroidobacter	1	0	6	2	1	5	2	1	1	0	2	0	1	1	1	0	0	0	0
g__Stomatobaculum	0	0	0	0	0	0	0	0	0	0	0	17	0	2	0	0	0	0	0
g__Streptococcus	16	4	2	8	3	4	4	7	46	13	6	274	7	28	23	36	189	56	7
g__Streptomyces	135	112	115	168	147	143	125	210	186	56	117	188	146	122	9	130	86	19	19
g__Streptosporangium	46	19	18	16	24	30	17	13	20	5	8	0	21	6	0	0	0	0	0
g__Subdoligranulum	0	0	0	0	0	0	0	0	3	1	0	15	0	0	0	0	0	0	0
g__Subgroup_10	38	30	24	23	19	21	34	17	0	7	76	36	20	50	0	0	0	0	0
g__Subgroup_23	12	5	8	3	16	2	17	9	0	3	38	0	13	27	0	15	0	9	0
g__Sulfuricurvum	0	0	0	0	0	0	0	0	0	2	0	0	1	0	0	0	0	0	0
g__Sulfurifustis	0	0	2	2	0	0	0	0	2	0	0	0	0	0	0	0	0	0	0
g__Sulfuritalea	0	0	0	0	0	0	0	1	0	0	0	0	0	0	0	0	2	12	8
g__Sulfurovum	0	0	0	1	1	0	0	0	0	0	0	0	0	0	0	0	0	0	3
g__Sumerlaea	13	29	16	19	32	14	15	12	15	0	33	0	26	35	6	0	0	0	22
g__Sva0081_sediment_group	60	5	77	66	111	15	80	60	0	18	105	0	39	79	0	0	0	0	0
g__Sva0996_marine_group	0	0	1	4	0	0	0	0	0	0	0	0	0	0	0	0	0	0	0
g__Symbiobacterium	2	2	3	10	8	7	7	0	4	2	2	0	12	13	0	0	0	0	6
g__Synechocystis_CCALA_700	0	0	0	0	0	0	0	0	0	0	0	0	0	2	0	0	0	0	0
g__Synechocystis_PCC-6803	0	0	0	0	0	0	0	1	0	0	0	0	0	0	0	0	0	0	11
g__Syntrophaceticus	1	0	2	0	1	1	1	0	0	0	0	0	4	1	0	0	0	0	0
g__Syntrophobacter	7	13	17	14	38	23	21	30	24	12	11	0	34	14	0	24	0	15	11
g__Syntrophomonas	5	18	12	16	19	22	7	11	12	4	10	34	18	12	0	0	0	35	0
g__Syntrophorhabdus	24	27	34	24	29	16	39	21	0	7	48	0	49	48	0	0	0	0	0
g__Syntrophus	18	13	19	10	29	5	20	22	7	5	7	0	8	11	0	0	0	0	0
g__TC1	0	0	0	1	0	0	0	0	0	0	1	0	0	0	4206	163	0	0	0
g__TM7	0	0	0	0	4	0	0	0	0	0	1	0	0	0	0	0	0	0	0
g__TM7a	2	4	3	1	4	5	1	1	8	0	0	0	23	4	0	11	10	0	16
g__TPD-58	0	0	0	0	0	0	0	1	0	0	0	0	0	0	0	0	0	0	0
g__Tabrizicola	13	9	5	5	13	8	7	6	12	7	13	0	5	6	0	35	2	95	283
g__Tahibacter	0	0	0	0	0	0	0	0	0	0	3	0	0	0	0	0	23	0	0
g__Taibaiella	0	0	18	0	0	0	0	0	0	0	0	17	0	0	6	0	0	0	0
g__Tannerella	0	0	0	0	0	0	0	0	0	0	0	0	0	0	0	0	0	9	0
g__Tellurimicrobium	0	0	0	0	0	0	0	0	0	0	0	0	0	0	13	0	0	37	0
g__Telmatocola	1	1	0	0	2	1	2	0	6	0	0	0	2	3	0	0	0	4	0
g__Telmatospirillum	0	0	0	0	3	0	0	0	0	0	0	0	0	0	0	0	0	0	0
g__Tepidamorphus	0	0	0	0	0	1	0	0	0	0	0	0	0	0	0	74	0	0	1
g__Tepidanaerobacter	2	0	0	0	0	0	1	1	0	1	0	0	0	0	0	0	0	0	0
g__Tepidibacillus	0	0	0	0	0	0	0	0	0	0	0	17	0	0	8	0	0	0	0
g__Tepidibacter	3	78	2	4	9	6	2	9	3	1	0	0	4	0	0	0	0	0	0
g__Tepidimicrobium	1	1	2	10	1	6	20	1	0	4	5	0	5	1	0	0	0	0	0
g__Terrabacter	116	156	116	139	188	147	125	89	283	92	108	210	128	98	4	41	9	4	25
g__Terribacillus	5	1	1	2	0	4	1	1	0	1	4	0	1	0	0	0	0	0	0
g__Terrimicrobium	4	11	2	8	4	7	6	11	3	4	9	0	10	10	0	2	0	0	9
g__Terrimonas	0	0	0	0	1	0	0	0	0	0	4	107	6	3	0	9	49	12	2
g__Terrisporobacter	255	148	215	244	196	228	139	198	300	100	169	73	264	228	0	26	15	30	77
g__Tersicoccus	0	0	0	0	0	0	0	0	0	0	0	36	0	0	0	0	0	14	0
g__Tessaracoccus	0	0	0	0	0	0	0	0	0	0	0	0	0	0	0	0	0	0	5
g__Thauera	0	0	1	0	0	1	0	0	0	2	7	699	5	9	31	23	352	15	0
g__Thermaerobacter	0	0	0	0	1	0	0	0	0	0	0	0	0	0	0	0	0	2	17
g__Thermincola	18	8	11	12	11	19	9	14	37	5	20	0	22	19	0	0	0	0	17
g__Thermoactinomyces	24	7	12	19	12	32	12	10	29	7	14	22	35	31	0	7	71	0	8
g__Thermoanaerobaculum	0	1	1	0	1	0	2	4	3	0	17	0	1	2	0	0	0	0	0
g__Thermobacillus	2	7	38	9	11	8	2	3	2	7	1	44	24	2	0	0	0	0	6
g__Thermobispora	2	1	5	1	0	0	0	0	0	1	0	0	0	0	0	0	0	0	0
g__Thermoclostridium	0	2	0	0	0	2	0	0	0	0	2	0	0	0	0	0	0	0	0
g__Thermoflavimicrobium	13	5	9	17	9	17	7	1	12	4	0	0	21	7	0	6	0	0	4
g__Thermomonas	1	2	2	5	0	2	4	2	0	1	1	0	6	2	0	0	0	0	0
g__Thermopolyspora	2	0	0	3	5	1	0	3	0	0	0	0	3	6	0	0	0	0	1
g__Thermosporothrix	0	0	0	1	0	0	0	0	0	0	0	19	0	0	0	0	0	0	0
g__Thiobacillus	2	0	0	0	2	1	1	0	1	1	1	0	0	0	0	0	0	0	0
g__Thiocapsa	0	0	0	0	0	0	0	0	0	1	0	0	1	2	0	0	0	0	0
g__Thiorhodococcus	0	0	0	0	3	0	0	0	0	0	1	0	0	0	0	0	0	0	0
g__Thiothrix	0	0	0	0	0	0	0	0	0	0	2	0	0	0	0	0	0	0	0
g__Tissierella	3	0	8	4	1	8	4	3	6	5	0	0	6	0	0	0	0	3	0
g__Tolypothrix	1	4	1	2	3	1	1	1	1	0	0	0	7	2	0	0	0	0	0
g__Treponema	0	0	0	0	0	0	0	0	0	0	0	49	0	0	0	0	0	3	0
g__Trichococcus	4	4	5	2	20	5	4	19	31	10	5	87	13	4	10	22	25	0	18
g__Tropicimonas	5	1	5	5	9	2	4	11	17	16	2	0	10	5	0	0	0	49	110
g__Truepera	0	0	0	4	0	0	0	0	0	0	0	0	0	0	0	0	0	0	0
g__Tuberibacillus	0	0	0	0	8	0	0	0	0	0	0	0	0	0	0	0	0	0	0
g__Tumebacillus	153	62	183	101	101	98	70	60	127	24	55	84	86	68	0	39	0	82	18
g__Tundrisphaera	8	7	3	11	17	2	7	9	4	2	4	0	3	8	0	0	0	5	5
g__Turicibacter	145	100	163	153	156	167	132	129	250	82	101	9	204	186	49	91	0	0	135
g__Tuwongella	0	1	0	0	0	0	0	0	0	0	0	0	0	0	0	0	0	0	2
g__Tuzzerella	0	0	0	0	1	0	0	0	1	0	0	0	0	0	0	0	0	0	0
g__Tychonema_CCAP_1459-11B	10	0	1	0	1	0	1	0	0	0	0	0	0	0	0	0	0	0	0
g__Tyzzerella	0	1	3	6	2	5	2	1	7	3	1	0	7	5	0	0	0	0	4
g__UCG-005	0	0	0	0	1	0	2	0	0	0	0	0	0	3	0	0	0	16	0
g__UCG-008	0	0	0	0	0	0	0	0	0	0	1	0	0	1	0	0	0	0	0
g__UCG-012	3	0	4	3	2	0	5	1	2	4	2	0	2	0	0	0	0	0	0
g__UKL13-1	0	0	0	0	0	0	0	0	0	0	0	139	0	3	2	3	0	1	0
g__UTCFX1	0	0	0	0	0	0	0	0	0	0	1	0	0	2	0	0	0	0	0
g__Uliginosibacterium	0	0	0	0	0	0	0	0	0	0	0	0	0	4	0	0	0	0	0
g__Umezawaea	0	0	0	0	0	0	0	0	0	0	7	0	0	10	0	0	0	0	0
g__Undibacterium	0	0	0	2	0	0	0	0	0	0	0	0	0	0	0	0	0	0	0
g__Ureibacillus	1	4	1	0	3	2	0	1	5	0	5	16	1	4	0	0	0	0	0
g__Vagococcus	2	0	0	0	0	0	0	0	2	0	0	0	4	0	0	0	0	0	0
g__Vampirovibrio	1	0	1	1	1	0	0	0	0	0	0	0	1	3	0	0	0	0	0
g__Variovorax	0	0	0	0	0	2	0	0	0	0	0	0	0	0	0	0	0	0	0
g__Veillonella	0	0	0	0	0	0	0	0	0	0	9	168	0	10	25	19	179	2	0
g__Verruc-01	0	0	0	2	0	0	0	1	1	0	1	0	1	1	0	0	0	0	0
g__Verrucomicrobium	0	0	3	2	0	0	2	0	0	3	0	0	0	0	0	0	0	0	0
g__Verticiella	1	0	0	0	0	0	0	0	0	0	0	0	0	0	0	0	0	0	0
g__Vicinamibacter	2	0	0	2	2	3	1	0	0	0	5	35	6	0	0	0	0	0	0
g__Virgibacillus	0	1	0	1	0	0	1	0	1	0	0	0	1	0	0	0	0	0	0
g__Virgisporangium	5	0	1	3	3	3	1	0	0	0	0	0	0	0	0	0	0	0	0
g__Vogesella	0	0	0	2	0	0	0	0	0	0	0	0	0	0	0	0	0	0	2
g__Vulcanibacillus	0	0	0	0	0	0	0	0	1	0	0	0	0	0	0	0	0	0	0
g__Vulgatibacter	1	2	3	2	5	3	2	1	2	0	1	0	0	0	0	0	0	0	0
g__W5053	0	0	0	0	0	0	0	0	0	1	0	0	0	0	0	0	0	0	0
g__Waddlia	1	1	0	0	3	0	1	0	1	0	2	0	0	0	0	0	0	7	0
g__Weissella	1	0	8	30	18	1	8	4	2	120	39	0	116	120	0	0	0	0	0
g__Williamsia	4	3	2	2	6	7	1	5	2	3	0	0	7	1	0	0	0	0	0
g__Woeseia	4	15	16	2	3	0	6	9	0	3	26	0	3	29	0	0	0	0	0
g__Xanthobacter	0	4	6	3	4	5	5	3	4	4	2	0	2	6	0	65	0	0	0
g__Z114MB74	3	5	6	3	4	7	0	0	2	1	0	0	4	5	0	0	0	0	0
g__ZOR0006	2469	0	7946	293	23	4910	381	4	8	2	2616	0	48	1766	4836	2961	11504	32208	15468
g__Zavarzinella	1	0	0	2	0	0	0	0	0	0	0	0	0	0	0	0	0	0	0
g__Zoogloea	0	0	0	0	0	0	0	0	0	0	0	23	0	3	0	0	0	0	0
g__alphaI_cluster	100	137	82	98	163	118	100	85	96	45	79	4	103	115	1	18	0	23	21
g__hgcI_clade	2	0	0	0	11	0	1	0	2	0	3	0	1	0	0	0	0	19	8
g__mle1-7	5	1	17	6	2	1	6	5	0	0	12	91	2	8	0	0	0	0	0
g__possible_genus_04	0	0	1	0	0	0	0	0	2	0	0	0	1	0	0	0	0	0	0

## Sheet: Table S10
Table S10. Data used for the Spearman's correlation based heatmap.
Xd+
g__Labrys	g__Bosea	g__Pedomicrobium	g__Bifidobacterium	g__Caldibacillus	g__Kaistia	g__Methylocaldum	g__1174-901-12	g__Actinoplanes	g__Anaerofustis	g__Kribbella	g__Acetonema	g__Acetobacterium	g__Allocatelliglobosispora	g__Chthoniobacter	g__Anaerolinea	g__Roseomonas	g__Acidibacter	g__Acidocella	g__Actinomadura	g__Aeribacillus	g__Amaricoccus	g__Ammoniibacillus	g__Amnipila	g__Ensifer	g__Parviterribacter	g__Geminicoccus	g__Pir4_lineage	g__Solirubrobacter	g__Acetivibrio
14	39	330	1	1	27	49	0	3	0	3	0	0	2	33	5	42	8	0	11	0	8	0	2	49	6	3	23	49	6
5	22	212	3	1	12	26	0	1	0	2	1	1	3	29	0	43	4	0	3	0	11	3	4	11	8	1	20	13	14
6	45	376	0	0	41	32	0	2	0	2	1	0	2	51	5	39	5	2	1	0	9	0	0	30	10	2	43	48	23
10	49	287	1	1	45	59	1	9	1	6	1	1	3	48	4	43	11	0	10	0	10	0	2	31	11	3	38	67	20
6	64	292	7	6	43	49	0	0	0	0	2	4	5	34	4	32	5	5	5	2	7	2	6	21	7	0	37	33	24
4	70	354	3	2	18	33	0	5	0	11	2	1	4	37	2	55	7	0	8	3	6	0	11	20	14	1	41	46	17
Xd-
g__Labrys	g__Bosea	g__Pedomicrobium	g__Bifidobacterium	g__Kaistia	g__Methylocaldum	g__1174-901-12	g__Actinoplanes	g__Anaerofustis	g__Kribbella	g__Acetobacterium	g__Allocatelliglobosispora	g__Chthoniobacter	g__Anaerolinea	g__Roseomonas	g__Acidibacter	g__Actinomadura	g__Aeribacillus	g__Amaricoccus	g__Ammoniibacillus	g__Amnipila	g__Ensifer	g__Parviterribacter	g__Geminicoccus	g__Pir4_lineage	g__Solirubrobacter	g__Acetivibrio
5	42	309	2	45	40	0	1	2	5	2	2	39	4	42	7	7	1	10	0	2	28	9	1	23	32	15
4	21	230	22	11	35	3	5	0	1	2	3	29	1	34	3	3	0	5	0	7	14	5	1	20	10	30
3	25	166	155	6	8	0	0	0	0	7	8	13	0	2	1	7	0	10	5	1	12	1	0	12	17	19
3	25	70	69	7	16	1	2	0	1	2	0	17	2	6	3	3	0	0	1	1	13	1	0	5	7	7
Xa+
g__LD29	g__Actinomycetospora	g__Aphanizomenon_NIES81	g__Aquicella	g__Acetivibrio	g__Acetobacterium	g__Actinoallomurus	g__Aetherobacter	g__Alkaliphilus	g__Anaerosinus	g__Anaerosporobacter	g__BBMC-4	g__Baia	g__Archangium	g__Phreatobacter	g__Alicyclobacillus	g__Anaerobacterium	g__Anaerocolumna	g__Anaeromyxobacter	g__Allocatelliglobosispora	g__Anaerovorax	g__Aneurinibacillus	g__Angustibacter	g__Aureimonas	g__Acetanaerobacterium	g__Chthoniobacter	g__Tundrisphaera	g__Agromyces	g__Amycolatopsis	g__Azospirillum
78	21	6	7	7	1	3	20	2	19	3	14	1	58	18	7	27	25	62	0	12	0	0	0	0	37	4	44	2	1
56	0	0	0	0	0	0	0	0	0	0	0	0	56	0	0	0	0	14	0	0	0	0	0	0	0	0	13	67	39
173	23	7	16	25	8	8	46	4	95	15	119	9	200	26	10	31	46	74	7	38	4	5	8	2	29	3	38	3	2
84	24	11	25	8	3	4	28	3	60	7	47	5	128	10	1	19	20	55	2	39	2	2	1	3	55	8	63	5	5
0	0	0	0	0	0	0	0	0	0	0	0	0	0	0	0	0	0	0	0	0	0	0	0	0	0	0	0	0	0
21	0	0	0	0	0	0	0	0	14	0	9	0	0	0	0	0	2	0	0	4	0	0	0	0	0	0	0	0	0
Xa-
g__Geminocystis_PCC-6308	g__LD29	g__Methylobacterium-Methylorubrum	g__Acetivibrio	g__Acidaminobacter	g__Afifella	g__Agromyces	g__Alicyclobacillus	g__ANPR	g__Alsobacter	g__Ammoniibacillus	g__Anaerobacterium	g__Anaerovorax	g__Aneurinibacillus	g__Aquicella	g__Archangium	g__Aurantisolimonas	g__Aureimonas	g__Bacteriovorax	g__Baia	g__Bdellovibrio	g__Bifidobacterium	g__Hydrogenophaga	g__Gemmobacter	g__Cetobacterium	g__Defluviimonas	g__Longivirga	g__Phreatobacter	g__Pirellula	g__Porphyrobacter
19	0	0	0	0	0	0	0	0	0	0	0	0	0	18	0	0	0	0	0	0	0	0	63	384	37	0	42	1	0
19	0	0	0	0	0	0	0	0	0	0	0	0	0	18	0	0	0	0	0	0	0	108	396	76	285	104	343	86	28
61	9	11	3	21	2	14	10	8	3	4	23	8	2	16	6	27	3	12	7	11	1	176	1417	39	1698	241	476	327	45

[truncated: 3 more sheets: Table S11, Table S12, Table S13]
